# Supplementary material for: Effect of Short-Term Supplementation with Ready-to-Use Therapeutic Food or Micronutrients for Children after Illness for Prevention of Malnutrition: A Randomised Controlled Trial in Nigeria
Source: PLoS Med. 2016 Feb 9;13(2):e1001952. doi: 10.1371/journal.pmed.1001952 (PMC4747530; doi:10.1371/journal.pmed.1001952)
Supplement: S1 Data — (TXT) [file pmed.1001952.s004.txt]

Data including endpoints of study related to study:
"Effect of short-term supplementation with ready-to-use
therapeutic food or micronutrients for children after 
illness for prevention of malnutrition: a randomised controlled
trial in Nigeria"

legend:
c1:participant identification number
c2:group: 1=MNP; 2=RUTF; 3=CTRL
c3:maximum duration in study (days)
c4:moderate malnourished at baseline
c5:number of primary endpoints (NNO)
c6:time to first primary endpoint (NNO)
c7:completed study
c8:drop out from study
c9:death 


c1	c2	c3	c4	c5	c6	c7	c8	c9
1	1	168	Yes	0		Yes	No	No
2	1	168	No	0		Yes	No	No
3	1	168	Yes	0		Yes	No	No
4	3	168	No	0		Yes	No	No
5	3	166	No	0		Yes	No	No
6	2	168	No	0		Yes	No	No
7	1	169	No	0		Yes	No	No
8	1	170	No	0		Yes	No	No
9	1	161	Yes	0		Yes	No	No
10	1	168	No	3	112	Yes	No	No
11	2	169	No	0		Yes	No	No
12	2	169	No	0		Yes	No	No
13	2	168	No	0		Yes	No	No
14	1	14	No	0		No	Yes	
15	1	168	No	0		Yes	No	No
16	3	168	No	0		Yes	No	No
17	3	168	No	0		Yes	No	No
18	2	168	No	2	75	Yes	No	No
19	2	168	No	0		Yes	No	No
20	2	168	No	1	20	Yes	No	No
21	1	168	No	0		Yes	No	No
22	3	168	No	0		Yes	No	No
23	3	168	Yes	0		Yes	No	No
24	2	168	No	0		Yes	No	No
25	2	168	No	0		Yes	No	No
26	1	168	No	0		Yes	No	No
27	2	168	No	0		Yes	No	No
28	2	168	No	0		Yes	No	No
29	3	167	No	2	163	Yes	No	No
30	1	168	No	0		Yes	No	No
31	3	168	No	0		Yes	No	No
32	2	168	No	0		Yes	No	No
33	2	168	No	0		Yes	No	No
34	2	168	No	0		Yes	No	No
35	3	168	No	0		Yes	No	No
36	3	168	No	3	66	Yes	No	No
37	1	168	No	0		Yes	No	No
38	3	168	No	2	14	Yes	No	No
39	2	168	No	0		Yes	No	No
40	3	168	No	0		Yes	No	No
41	1	168	No	1	140	Yes	No	No
42	1	167	No	0		Yes	No	No
43	1	126	No	1	126	No	Yes	Yes
44	3	14	No	0		No	Yes	
45	2	168	Yes	0		Yes	No	No
46	3	168	No	0		Yes	No	No
47	1	168	Yes	0		Yes	No	No
48	1	170	No	0		Yes	No	No
49	2	168	No	0		Yes	No	No
50	3	168	No	0		Yes	No	No
51	3	168	No	0		Yes	No	No
52	2	170	Yes	0		Yes	No	No
53	3	168	No	0		Yes	No	No
54	3	28	Yes	1	28	No	Yes	
55	2	168	No	0		Yes	No	No
56	1	168	No	0		Yes	No	No
57	1	168	No	0		Yes	No	No
58	2	168	Yes	0		Yes	No	No
59	3	168	No	0		Yes	No	No
60	2	168	No	0		Yes	No	No
61	2	168	Yes	0		Yes	No	No
62	2	167	No	0		Yes	No	No
63	1	167	No	0		Yes	No	No
64	3	168	No	2	15	Yes	No	No
65	2	168	No	0		Yes	No	No
66	2	168	Yes	0		Yes	No	No
67	2	168	No	0		Yes	No	No
68	1	168	No	0		Yes	No	No
69	2	166	No	3	28	Yes	No	No
70	3	168	No	0		Yes	No	No
71	1	168	No	0		Yes	No	No
72	1	168	No	0		Yes	No	No
73	1	168	Yes	0		Yes	No	No
74	3	168	No	0		Yes	No	No
75	3	168	No	0		Yes	No	No
76	3	168	No	3	36	Yes	No	No
77	1	169	No	0		Yes	No	No
78	3	168	No	0		Yes	No	No
79	2	167	No	7	14	Yes	No	No
80	3	168	No	0		Yes	No	No
81	2	54	Yes	1	54	No	Yes	
82	3	169	No	0		Yes	No	No
83	1	168	No	1	140	Yes	No	No
84	1	169	No	0		Yes	No	No
85	1	169	No	0		Yes	No	No
86	2	168	No	2	145	Yes	No	No
87	2	168	No	0		Yes	No	No
88	2	6	Yes	1	6	No	Yes	Yes
89	2	168	No	0		Yes	No	No
90	3	168	No	0		Yes	No	No
91	1	168	No	0		Yes	No	No
92	1	168	No	0		Yes	No	No
93	1	168	No	0		Yes	No	No
94	3	168	No	0		Yes	No	No
95	1	168	No	0		Yes	No	No
96	2	168	No	0		Yes	No	No
97	3	168	No	0		Yes	No	No
98	1	168	No	0		Yes	No	No
99	3	0	No			No	Yes	
100	1	0	Yes			No	Yes	
101	1	168	No	0		Yes	No	No
102	1	168	No	0		Yes	No	No
103	3	168	No	2	112	Yes	No	No
104	3	169	No	0		Yes	No	No
105	2	168	No	0		Yes	No	No
106	2	169	No	4	140	Yes	No	No
107	1	168	No	0		Yes	No	No
108	1	168	Yes	0		Yes	No	No
109	3	168	No	0		Yes	No	No
110	2	168	No	0		Yes	No	No
111	3	85	Yes	0		No	Yes	
112	1	169	No	0		Yes	No	No
113	3	168	No	2	14	Yes	No	No
114	2	169	Yes	0		Yes	No	No
115	1	170	Yes	0		Yes	No	No
116	2	168	No	0		Yes	No	No
117	1	170	No	0		Yes	No	No
118	1	168	Yes	0		Yes	No	No
119	2	168	No	0		Yes	No	No
120	2	168	No	0		Yes	No	No
121	1	168	No	1	70	Yes	No	No
122	3	167	No	0		Yes	No	No
123	3	0	No			No	Yes	
124	3	168	No	0		Yes	No	No
125	2	167	No	1	27	Yes	No	No
126	1	168	No	0		Yes	No	No
127	3	117	Yes	1	117	No	Yes	
128	3	168	No	0		Yes	No	No
129	2	168	No	0		Yes	No	No
130	1	168	No	0		Yes	No	No
131	2	182	No	1	28	Yes	No	No
132	2	169	No	0		Yes	No	No
133	1	168	No	0		Yes	No	No
134	1	168	No	0		Yes	No	No
135	3	168	No	0		Yes	No	No
136	3	103	No	5	55	No	Yes	
137	1	140	Yes	0		No	Yes	
138	1	84	No	0		No	Yes	
139	2	168	No	0		Yes	No	No
140	3	168	No	6	40	Yes	No	No
141	3	168	No	0		Yes	No	No
142	3	168	Yes	0		Yes	No	No
143	3	168	Yes	0		Yes	No	No
144	3	168	No	0		Yes	No	No
145	1	168	No	0		Yes	No	No
146	3	168	No	0		Yes	No	No
147	2	168	No	0		Yes	No	No
148	1	168	No	1	89	Yes	No	No
149	1	29	No	0		No	Yes	
150	3	168	No	0		Yes	No	No
151	3	168	No	0		Yes	No	No
152	1	168	No	0		Yes	No	No
153	1	56	Yes	1	56	No	Yes	
155	2	168	No	0		Yes	No	No
156	1	168	No	0		Yes	No	No
157	2	14	No	0		No	Yes	
158	1	168	No	0		Yes	No	No
159	1	168	No	0		Yes	No	No
160	1	168	No	0		Yes	No	No
161	1	168	Yes	0		Yes	No	No
162	1	168	Yes	0		Yes	No	No
163	2	43	Yes	1	43	No	Yes	
164	1	168	No	0		Yes	No	No
165	1	168	No	0		Yes	No	No
166	1	14	Yes	1	14	No	Yes	
167	2	157	No	8	28	Yes	No	No
168	2	168	Yes	0		Yes	No	No
169	1	63	No	0		No	Yes	
170	3	168	No	0		Yes	No	No
171	2	168	No	0		Yes	No	No
172	1	169	No	0		Yes	No	No
173	1	168	No	4	57	Yes	No	No
174	3	168	No	0		Yes	No	No
175	2	168	No	5	14	Yes	No	No
176	3	168	Yes	0		Yes	No	No
177	2	168	No	0		Yes	No	No
178	2	168	Yes	0		Yes	No	No
179	3	169	No	1	116	Yes	No	No
180	1	168	Yes	0		Yes	No	No
181	1	168	No	0		Yes	No	No
182	1	168	No	0		Yes	No	No
183	2	116	No	0		No	Yes	
184	1	168	No	0		Yes	No	No
185	2	169	Yes	0		Yes	No	No
186	3	168	No	0		Yes	No	No
187	1	168	No	0		Yes	No	No
188	2	168	No	1	74	Yes	No	No
189	3	168	Yes	0		Yes	No	No
190	2	168	No	0		Yes	No	No
191	1	168	No	0		Yes	No	No
192	1	169	No	1	7	Yes	No	No
193	1	169	No	0		Yes	No	No
194	2	167	No	0		Yes	No	No
195	2	168	No	0		Yes	No	No
196	3	167	No	0		Yes	No	No
197	3	168	No	0		Yes	No	No
198	2	0	No			No	Yes	
199	2	167	No	3	56	Yes	No	No
200	2	168	No	0		Yes	No	No
201	2	167	No	0		Yes	No	No
202	2	168	No	0		Yes	No	No
203	3	24	No	4	8	No	Yes	
204	2	56	Yes	1	56	No	Yes	
205	1	169	No	0		Yes	No	No
206	3	168	No	0		Yes	No	No
207	1	168	No	0		Yes	No	No
208	2	169	No	0		Yes	No	No
209	3	166	No	0		Yes	No	No
210	1	166	No	0		Yes	No	No
211	1	168	No	0		Yes	No	No
212	2	168	Yes	0		Yes	No	No
213	1	169	Yes	0		Yes	No	No
214	3	168	No	0		Yes	No	No
215	1	168	No	0		Yes	No	No
216	2	84	No	0		No	Yes	
218	3	12	No	1	12	No	Yes	
219	2	168	No	0		Yes	No	No
220	2	169	No	0		Yes	No	No
221	1	169	No	0		Yes	No	No
222	1	168	Yes	0		Yes	No	No
223	2	168	No	0		Yes	No	No
224	3	168	No	0		Yes	No	No
225	3	180	No	0		Yes	No	No
226	2	168	Yes	0		Yes	No	No
227	1	168	No	0		Yes	No	No
228	2	168	No	0		Yes	No	No
229	1	168	No	0		Yes	No	No
230	1	168	Yes	0		Yes	No	No
231	3	168	No	1	56	Yes	No	No
232	3	168	No	0		Yes	No	No
233	3	167	No	1	77	Yes	No	No
234	3	174	No	0		Yes	No	No
235	3	83	No	2	60	No	Yes	
236	2	31	Yes	1	31	No	Yes	
237	3	54	No	0		No	Yes	
238	2	175	No	3	108	Yes	No	No
239	1	172	No	0		Yes	No	No
240	1	28	No	0		No	Yes	
241	3	168	No	0		Yes	No	No
242	2	168	No	0		Yes	No	No
243	2	175	No	0		Yes	No	No
244	1	168	No	0		Yes	No	No
245	1	112	No	0		No	Yes	
246	1	170	No	0		Yes	No	No
247	3	175	No	0		Yes	No	No
248	2	168	No	0		Yes	No	No
249	1	168	Yes	0		Yes	No	No
250	2	177	No	0		Yes	No	No
251	3	168	No	0		Yes	No	No
252	2	175	No	0		Yes	No	No
253	1	168	No	0		Yes	No	No
254	1	168	No	0		Yes	No	No
255	1	171	Yes	0		Yes	No	No
256	2	168	No	0		Yes	No	No
257	2	168	No	0		Yes	No	No
258	3	168	No	1	28	Yes	No	No
259	2	168	No	0		Yes	No	No
260	2	65	Yes	1	65	No	Yes	
261	2	170	No	1	57	Yes	No	No
262	3	169	No	0		Yes	No	No
263	3	169	No	0		Yes	No	No
264	3	171	No	0		Yes	No	No
265	2	3	No	1	3	No	Yes	
266	2	168	No	0		Yes	No	No
267	3	168	No	0		Yes	No	No
268	2	28	No	5	6	No	Yes	
269	1	105	No	0		No	Yes	
270	1	177	No	0		Yes	No	No
271	3	168	No	2	147	Yes	No	No
272	1	7	Yes	2	5	No	Yes	
273	1	169	No	1	112	Yes	No	No
274	1	167	No	0		Yes	No	No
275	2	168	No	0		Yes	No	No
276	1	0	No			No	Yes	
277	3	168	Yes	0		Yes	No	No
278	2	168	Yes	0		Yes	No	No
279	1	167	No	0		Yes	No	No
280	3	168	No	0		Yes	No	No
281	1	168	No	0		Yes	No	No
282	2	168	No	0		Yes	No	No
283	2	168	No	0		Yes	No	No
284	1	168	No	0		Yes	No	No
285	2	168	No	0		Yes	No	No
286	1	16	No	1	16	No	Yes	
287	2	117	No	0		No	Yes	
288	3	170	Yes	1	170	Yes	No	No
289	3	174	No	0		Yes	No	No
290	1	168	No	0		Yes	No	No
291	2	8	Yes	1	8	No	Yes	
292	3	168	No	0		Yes	No	No
293	2	84	No	2	62	No	Yes	
294	2	168	No	3	14	Yes	No	No
295	3	173	No	2	143	Yes	No	No
296	2	168	No	0		Yes	No	No
297	1	167	No	0		Yes	No	No
298	2	168	No	2	148	Yes	No	No
299	3	168	No	0		Yes	No	No
300	2	168	No	0		Yes	No	No
301	3	168	No	1	56	Yes	No	No
302	2	168	No	0		Yes	No	No
303	3	168	No	0		Yes	No	No
304	2	168	No	0		Yes	No	No
305	3	175	No	0		Yes	No	No
306	3	168	No	3	10	Yes	No	No
307	3	14	No	0		No	Yes	
308	2	168	No	0		Yes	No	No
309	2	168	No	0		Yes	No	No
310	1	168	No	0		Yes	No	No
311	1	166	No	0		Yes	No	No
312	3	168	Yes	0		Yes	No	No
313	3	168	No	0		Yes	No	No
314	3	172	No	2	112	Yes	No	No
315	1	168	No	2	161	Yes	No	No
316	2	168	Yes	0		Yes	No	No
317	2	168	No	0		Yes	No	No
318	2	4	Yes	1	4	No	Yes	
319	1	168	No	0		Yes	No	No
320	2	168	No	0		Yes	No	No
321	2	168	No	0		Yes	No	No
322	3	85	No	0		No	Yes	
323	3	168	No	0		Yes	No	No
324	1	168	No	0		Yes	No	No
325	1	168	No	5	10	Yes	No	No
326	2	168	No	0		Yes	No	No
327	3	168	No	5	8	Yes	No	No
328	3	169	No	0		Yes	No	No
329	2	168	No	0		Yes	No	No
330	3	168	No	0		Yes	No	No
331	2	169	No	0		Yes	No	No
332	2	168	No	0		Yes	No	No
333	3	179	Yes	0		Yes	No	No
334	1	168	No	0		Yes	No	No
335	3	169	No	1	10	Yes	No	No
336	3	133	No	2	122	No	Yes	
337	2	168	No	0		Yes	No	No
338	3	169	No	0		Yes	No	No
339	3	168	No	0		Yes	No	No
340	2	169	No	0		Yes	No	No
341	2	169	No	2	164	Yes	No	No
342	2	168	No	0		Yes	No	No
343	1	175	No	0		Yes	No	No
344	2	168	No	0		Yes	No	No
345	3	36	No	0		No	Yes	
346	3	168	No	0		Yes	No	No
347	2	169	No	0		Yes	No	No
348	2	168	No	0		Yes	No	No
349	1	168	No	4	42	Yes	No	No
350	2	168	No	0		Yes	No	No
351	2	168	No	0		Yes	No	No
352	1	168	No	0		Yes	No	No
353	2	168	No	0		Yes	No	No
354	2	117	No	2	108	No	Yes	
355	1	168	Yes	0		Yes	No	No
356	1	168	No	0		Yes	No	No
357	1	168	No	0		Yes	No	No
358	2	168	No	0		Yes	No	No
359	2	170	No	0		Yes	No	No
360	2	168	No	0		Yes	No	No
361	1	167	No	0		Yes	No	No
362	2	173	No	0		Yes	No	No
363	2	128	No	0		No	Yes	Yes
364	3	168	No	0		Yes	No	No
365	2	167	No	0		Yes	No	No
366	3	168	No	0		Yes	No	No
367	2	168	No	0		Yes	No	No
368	2	168	No	0		Yes	No	No
370	2	119	No	7	28	No	Yes	
371	2	168	No	0		Yes	No	No
372	1	168	No	1	168	Yes	No	No
373	2	168	No	0		Yes	No	No
374	1	168	No	0		Yes	No	No
375	3	168	Yes	0		Yes	No	No
376	2	168	Yes	0		Yes	No	No
377	2	168	No	0		Yes	No	No
378	1	14	Yes	0		No	Yes	
379	3	168	No	0		Yes	No	No
380	3	168	No	0		Yes	No	No
381	2	168	No	0		Yes	No	No
382	3	168	No	0		Yes	No	No
383	2	166	No	0		Yes	No	No
384	1	168	No	0		Yes	No	No
385	1	170	No	0		Yes	No	No
386	3	168	No	2	44	Yes	No	No
387	2	168	No	0		Yes	No	No
388	3	168	No	0		Yes	No	No
389	1	168	No	0		Yes	No	No
390	1	168	No	0		Yes	No	No
391	2	168	No	0		Yes	No	No
392	2	168	Yes	0		Yes	No	No
393	3	168	No	0		Yes	No	No
394	3	168	No	0		Yes	No	No
395	1	169	No	0		Yes	No	No
398	3	168	Yes	0		Yes	No	No
399	1	171	No	0		Yes	No	No
400	3	176	No	0		Yes	No	No
401	3	14	No	0		No	Yes	
402	3	168	No	0		Yes	No	No
403	1	169	No	0		Yes	No	No
404	1	167	No	0		Yes	No	No
405	3	168	Yes	0		Yes	No	No
406	2	168	No	0		Yes	No	No
407	1	168	No	0		Yes	No	No
408	1	168	No	0		Yes	No	No
409	3	168	No	0		Yes	No	No
410	1	168	No	0		Yes	No	No
411	3	168	Yes	0		Yes	No	No
412	3	169	No	6	6	Yes	No	No
413	1	160	No	0		Yes	No	No
414	3	175	Yes	0		Yes	No	No
415	2	168	Yes	0		Yes	No	No
416	2	168	No	0		Yes	No	No
417	3	169	No	0		Yes	No	No
418	1	127	No	5	27	No	Yes	
419	3	168	No	0		Yes	No	No
420	2	168	No	0		Yes	No	No
421	1	28	No	0		No	Yes	
422	3	175	No	0		Yes	No	No
423	2	55	Yes	1	55	No	Yes	
424	2	166	No	0		Yes	No	No
425	3	154	No	0		Yes	No	No
426	2	168	No	0		Yes	No	No
427	3	6	Yes	1	6	No	Yes	
428	1	168	No	0		Yes	No	No
429	2	167	No	0		Yes	No	No
430	1	168	No	0		Yes	No	No
431	3	168	No	1	28	Yes	No	No
432	3	170	No	0		Yes	No	No
433	3	40	No	1	40	No	Yes	
434	2	168	No	3	126	Yes	No	No
435	2	168	No	0		Yes	No	No
436	3	175	Yes	0		Yes	No	No
437	1	131	No	0		No	Yes	
438	2	168	No	0		Yes	No	No
439	2	168	No	0		Yes	No	No
440	3	168	No	0		Yes	No	No
441	2	168	No	0		Yes	No	No
442	1	121	No	2	113	No	Yes	Yes
443	1	81	No	3	5	No	Yes	Yes
444	2	168	No	0		Yes	No	No
445	1	168	Yes	0		Yes	No	No
446	2	168	No	0		Yes	No	No
448	1	168	No	3	85	Yes	No	No
449	3	168	No	1	28	Yes	No	No
450	2	168	No	0		Yes	No	No
451	2	168	No	1	35	Yes	No	No
452	2	112	Yes	1	112	No	Yes	
453	1	181	No	0		Yes	No	No
454	2	168	No	0		Yes	No	No
455	1	168	No	0		Yes	No	No
456	3	143	No	2	84	No	Yes	
457	3	168	No	1	63	Yes	No	No
458	1	168	No	0		Yes	No	No
459	3	168	No	0		Yes	No	No
460	2	168	No	0		Yes	No	No
461	1	168	Yes	1	13	Yes	No	No
462	1	168	No	0		Yes	No	No
463	3	168	No	0		Yes	No	No
464	1	169	No	0		Yes	No	No
465	3	167	No	0		Yes	No	No
466	2	168	No	0		Yes	No	No
467	2	167	Yes	0		Yes	No	No
468	3	167	No	0		Yes	No	No
469	3	195	Yes	0		Yes	No	No
470	1	157	No	1	157	Yes	No	No
471	2	168	Yes	0		Yes	No	No
472	2	168	No	0		Yes	No	No
473	3	171	No	0		Yes	No	No
474	3	168	No	0		Yes	No	No
475	2	168	Yes	1	168	Yes	No	No
476	1	168	No	0		Yes	No	No
477	1	168	No	1	84	Yes	No	No
478	1	168	No	0		Yes	No	No
479	1	168	No	0		Yes	No	No
480	1	169	No	0		Yes	No	No
481	1	21	Yes	1	21	No	Yes	
482	3	168	No	0		Yes	No	No
483	2	168	No	0		Yes	No	No
484	1	168	No	0		Yes	No	No
485	1	168	No	0		Yes	No	No
486	3	169	No	0		Yes	No	No
487	1	168	No	0		Yes	No	No
488	1	166	No	1	119	Yes	No	No
489	3	168	No	0		Yes	No	No
490	2	168	Yes	0		Yes	No	No
491	1	89	No	1	89	No	Yes	
492	1	171	Yes	7	14	Yes	No	No
493	1	169	No	0		Yes	No	No
494	2	169	No	2	85	Yes	No	No
495	1	168	No	0		Yes	No	No
496	3	168	No	0		Yes	No	No
497	3	168	Yes	0		Yes	No	No
498	2	168	No	0		Yes	No	No
499	3	168	Yes	0		Yes	No	No
500	3	115	No	4	14	No	Yes	
501	1	58	No	0		No	Yes	
502	3	10	Yes	1	10	No	Yes	
503	2	168	No	0		Yes	No	No
504	2	168	No	0		Yes	No	No
505	2	168	No	0		Yes	No	No
506	2	189	Yes	0		Yes	No	No
507	1	167	No	0		Yes	No	No
508	1	168	No	0		Yes	No	No
509	3	168	No	0		Yes	No	No
510	2	168	No	0		Yes	No	No
511	2	168	No	0		Yes	No	No
512	2	168	No	0		Yes	No	No
513	1	167	No	0		Yes	No	No
514	2	166	No	1	166	Yes	No	No
515	1	168	No	0		Yes	No	No
516	2	162	Yes	1	162	Yes	No	No
517	3	167	No	0		Yes	No	No
518	1	168	No	0		Yes	No	No
519	2	168	No	5	13	Yes	No	No
520	1	168	No	0		Yes	No	No
521	2	168	No	2	14	Yes	No	No
522	3	168	No	0		Yes	No	No
523	2	167	No	2	35	Yes	No	No
524	2	85	Yes	1	85	No	Yes	
525	2	173	No	0		Yes	No	No
526	3	168	Yes	0		Yes	No	No
527	1	173	Yes	0		Yes	No	No
528	3	169	No	0		Yes	No	No
529	3	168	No	0		Yes	No	No
530	2	168	No	0		Yes	No	No
531	2	168	No	0		Yes	No	No
532	2	92	No	1	92	No	Yes	
533	2	172	No	0		Yes	No	No
534	1	168	No	0		Yes	No	No
535	3	169	No	0		Yes	No	No
536	3	168	No	0		Yes	No	No
537	3	168	No	0		Yes	No	No
538	2	166	Yes	0		Yes	No	No
539	1	168	No	0		Yes	No	No
540	3	168	No	0		Yes	No	No
541	2	168	No	0		Yes	No	No
542	3	175	No	0		Yes	No	No
544	2	168	No	0		Yes	No	No
545	3	168	No	0		Yes	No	No
546	1	168	No	0		Yes	No	No
547	3	138	No	1	138	No	Yes	
548	1	167	No	0		Yes	No	No
549	2	168	No	0		Yes	No	No
550	2	167	No	1	139	Yes	No	No
551	3	168	No	0		Yes	No	No
552	1	90	No	0		No	Yes	
553	2	175	No	1	175	Yes	No	No
554	2	168	No	0		Yes	No	No
555	2	169	No	0		Yes	No	No
556	3	81	Yes	0		No	Yes	
557	1	0	No			No	Yes	
558	3	168	Yes	0		Yes	No	No
559	1	168	No	0		Yes	No	No
560	2	168	No	0		Yes	No	No
561	2	70	Yes	1	70	No	Yes	
562	3	168	No	1	168	Yes	No	No
563	3	169	No	1	22	Yes	No	No
564	2	168	Yes	0		Yes	No	No
565	1	169	No	1	28	Yes	No	No
566	2	170	No	0		Yes	No	No
567	2	168	No	0		Yes	No	No
568	2	168	No	0		Yes	No	No
569	3	168	No	0		Yes	No	No
570	2	168	No	0		Yes	No	No
571	2	170	No	0		Yes	No	No
572	1	168	No	3	67	Yes	No	No
573	1	168	No	0		Yes	No	No
574	1	168	No	0		Yes	No	No
575	2	167	No	0		Yes	No	No
576	2	168	No	0		Yes	No	No
577	3	168	No	0		Yes	No	No
578	3	168	Yes	0		Yes	No	No
579	2	168	No	0		Yes	No	No
580	1	168	No	0		Yes	No	No
581	3	170	No	0		Yes	No	No
582	2	168	No	2	140	Yes	No	No
583	1	168	No	0		Yes	No	No
585	2	168	No	0		Yes	No	No
586	3	170	No	0		Yes	No	No
587	1	168	Yes	0		Yes	No	No
588	3	169	No	0		Yes	No	No
589	1	168	Yes	0		Yes	No	No
590	3	168	No	0		Yes	No	No
591	2	119	Yes	0		No	Yes	
592	2	198	No	0		Yes	No	No
593	1	169	No	0		Yes	No	No
594	1	168	Yes	0		Yes	No	No
595	1	168	Yes	0		Yes	No	No
596	3	168	No	0		Yes	No	No
597	3	168	No	1	25	Yes	No	No
598	3	168	No	0		Yes	No	No
599	3	56	Yes	2	34	No	Yes	
600	3	168	Yes	0		Yes	No	No
601	1	168	No	0		Yes	No	No
602	2	168	No	0		Yes	No	No
603	1	168	No	1	74	Yes	No	No
604	3	168	No	1	11	Yes	No	No
605	1	169	Yes	0		Yes	No	No
606	2	168	Yes	0		Yes	No	No
607	1	175	No	0		Yes	No	No
608	1	169	No	0		Yes	No	No
609	3	168	Yes	0		Yes	No	No
610	3	168	No	0		Yes	No	No
611	2	112	Yes	1	112	No	Yes	
612	3	168	No	0		Yes	No	No
613	3	168	No	4	5	Yes	No	No
614	1	28	Yes	0		No	Yes	
615	2	168	Yes	0		Yes	No	No
616	1	168	Yes	0		Yes	No	No
617	1	168	No	0		Yes	No	No
618	2	28	Yes	1	28	No	Yes	
619	3	174	No	0		Yes	No	No
620	3	168	No	0		Yes	No	No
621	1	35	No	0		No	Yes	
622	1	168	No	0		Yes	No	No
623	3	168	No	0		Yes	No	No
624	2	173	No	0		Yes	No	No
625	3	168	Yes	0		Yes	No	No
626	2	167	No	0		Yes	No	No
627	1	168	No	0		Yes	No	No
628	2	168	No	0		Yes	No	No
629	2	202	No	0		Yes	No	No
630	3	166	Yes	0		Yes	No	No
631	1	99	No	0		No	Yes	
632	3	140	No	0		No	Yes	
633	1	168	No	1	168	Yes	No	No
634	3	175	No	0		Yes	No	No
635	1	170	Yes	0		Yes	No	No
636	2	168	No	1	28	Yes	No	No
637	2	170	No	1	28	Yes	No	No
638	3	84	No	0		No	Yes	
639	3	168	Yes	0		Yes	No	No
640	3	169	Yes	0		Yes	No	No
641	1	168	Yes	0		Yes	No	No
642	3	76	No	3	34	No	Yes	
643	3	190	No	0		Yes	No	No
644	1	95	Yes	4	80	No	Yes	
645	1	167	No	0		Yes	No	No
646	1	168	No	0		Yes	No	No
647	2	168	No	0		Yes	No	No
648	3	169	No	0		Yes	No	No
649	1	183	No	0		Yes	No	No
650	2	175	Yes	0		Yes	No	No
651	3	171	No	0		Yes	No	No
652	2	27	No	1	27	No	Yes	
653	2	168	No	1	14	Yes	No	No
654	3	168	No	0		Yes	No	No
655	3	168	No	0		Yes	No	No
656	3	168	No	0		Yes	No	No
657	2	168	Yes	0		Yes	No	No
658	2	168	No	0		Yes	No	No
659	2	168	No	2	110	Yes	No	No
660	1	168	No	0		Yes	No	No
661	2	55	Yes	1	55	No	Yes	
662	1	14	Yes	1	14	No	Yes	
663	2	168	No	0		Yes	No	No
664	3	168	Yes	0		Yes	No	No
665	3	169	No	0		Yes	No	No
666	1	168	No	0		Yes	No	No
667	3	168	Yes	0		Yes	No	No
668	2	168	No	0		Yes	No	No
669	2	167	Yes	0		Yes	No	No
670	1	169	Yes	0		Yes	No	No
671	2	168	No	0		Yes	No	No
672	3	169	No	0		Yes	No	No
673	3	169	No	0		Yes	No	No
674	2	168	No	0		Yes	No	No
675	1	168	No	0		Yes	No	No
676	2	168	Yes	0		Yes	No	No
677	3	168	No	0		Yes	No	No
678	1	168	No	0		Yes	No	Yes
679	2	28	No	0		No	Yes	
680	2	168	No	0		Yes	No	No
681	1	168	No	0		Yes	No	No
682	3	168	No	0		Yes	No	No
683	2	10	No	1	10	No	Yes	
684	2	168	No	0		Yes	No	No
685	1	168	No	1	56	Yes	No	No
686	1	168	No	0		Yes	No	No
687	2	168	No	0		Yes	No	No
688	3	168	No	1	28	Yes	No	No
689	1	84	No	0		No	Yes	
690	3	168	No	0		Yes	No	No
691	2	168	Yes	0		Yes	No	No
692	1	130	No	1	130	No	Yes	Yes
693	3	67	No	0		No	Yes	
694	2	168	No	0		Yes	No	No
695	2	169	Yes	0		Yes	No	No
696	1	168	No	0		Yes	No	No
697	1	170	No	0		Yes	No	No
698	1	15	Yes	1	15	No	Yes	
699	3	169	No	0		Yes	No	No
700	3	56	Yes	0		No	Yes	
701	1	56	Yes	2	28	No	Yes	
702	2	168	No	0		Yes	No	No
703	2	173	No	0		Yes	No	No
704	3	170	No	0		Yes	No	No
705	1	100	Yes	3	78	No	Yes	
706	2	168	No	0		Yes	No	No
707	1	91	Yes	0		No	Yes	Yes
708	2	168	No	0		Yes	No	No
709	3	169	No	0		Yes	No	No
710	1	167	Yes	0		Yes	No	No
711	3	167	Yes	0		Yes	No	No
712	1	168	No	1	168	Yes	No	No
713	2	168	No	0		Yes	No	No
714	1	169	No	0		Yes	No	No
715	3	168	No	0		Yes	No	No
716	1	84	Yes	1	84	No	Yes	
717	2	169	No	0		Yes	No	No
718	2	168	No	0		Yes	No	No
719	2	168	No	0		Yes	No	No
720	1	168	No	0		Yes	No	No
721	1	112	No	0		No	Yes	
722	2	10	No	2	3	No	Yes	
723	2	168	No	0		Yes	No	No
724	2	168	No	0		Yes	No	No
725	1	182	No	0		Yes	No	No
726	1	168	No	0		Yes	No	No
727	1	64	Yes	0		No	Yes	
728	1	167	Yes	0		Yes	No	No
729	1	169	No	0		Yes	No	No
730	2	3	No	1	3	No	Yes	
731	1	168	No	0		Yes	No	No
732	3	184	No	0		Yes	No	No
733	2	168	No	0		Yes	No	No
734	2	161	No	0		Yes	No	No
735	3	168	No	0		Yes	No	No
736	3	170	No	0		Yes	No	No
737	1	187	No	0		Yes	No	No
738	3	169	No	1	14	Yes	No	No
739	1	167	No	1	77	Yes	No	No
740	2	168	Yes	0		Yes	No	No
741	3	169	No	0		Yes	No	No
742	3	12	Yes	0		No	Yes	
743	2	168	No	1	14	Yes	No	No
744	2	166	No	0		Yes	No	No
745	3	168	No	0		Yes	No	No
746	1	168	No	0		Yes	No	No
747	2	140	No	5	14	No	Yes	
748	3	168	No	0		Yes	No	No
749	2	168	No	0		Yes	No	No
750	1	173	No	0		Yes	No	No
751	3	84	Yes	1	84	No	Yes	
752	2	182	No	0		Yes	No	No
753	3	168	No	0		Yes	No	No
754	1	169	No	0		Yes	No	No
755	2	168	Yes	0		Yes	No	No
756	3	168	No	0		Yes	No	No
757	3	168	No	0		Yes	No	No
758	2	168	No	0		Yes	No	No
759	3	168	No	1	168	Yes	No	No
760	3	170	No	0		Yes	No	No
761	1	67	Yes	2	60	No	Yes	
762	2	169	No	1	28	Yes	No	No
763	2	168	No	2	84	Yes	No	No
764	2	168	Yes	0		Yes	No	No
765	3	168	No	0		Yes	No	No
766	1	166	No	0		Yes	No	No
767	2	168	No	0		Yes	No	No
768	2	174	Yes	0		Yes	No	No
769	2	14	Yes	1	14	No	Yes	
770	1	168	No	0		Yes	No	No
771	2	168	No	0		Yes	No	No
772	1	168	Yes	0		Yes	No	No
773	2	168	Yes	0		Yes	No	No
774	2	168	No	0		Yes	No	No
775	1	168	No	0		Yes	No	No
776	3	168	No	0		Yes	No	No
777	2	168	No	0		Yes	No	No
778	1	168	Yes	0		Yes	No	No
779	1	9	No	0		No	Yes	Yes
780	1	168	No	0		Yes	No	No
781	3	168	No	0		Yes	No	No
782	2	171	No	0		Yes	No	No
783	1	168	No	2	41	Yes	No	No
784	1	169	No	1	141	Yes	No	No
785	3	168	Yes	0		Yes	No	No
786	3	168	No	0		Yes	No	No
787	3	168	No	0		Yes	No	No
788	3	94	Yes	0		No	Yes	Yes
789	1	168	Yes	0		Yes	No	No
790	1	167	No	0		Yes	No	No
791	3	167	No	0		Yes	No	No
792	2	168	No	5	56	Yes	No	No
793	1	168	No	3	105	Yes	No	No
794	1	168	No	0		Yes	No	No
795	1	168	No	0		Yes	No	No
796	3	168	No	5	13	Yes	No	No
797	1	169	No	0		Yes	No	No
798	1	168	No	2	56	Yes	No	No
799	3	168	Yes	0		Yes	No	No
800	2	169	No	0		Yes	No	No
801	2	168	No	0		Yes	No	No
802	2	168	No	2	106	Yes	No	No
803	3	192	No	0		Yes	No	No
804	2	167	No	0		Yes	No	No
805	3	80	No	2	57	No	Yes	
806	2	168	No	0		Yes	No	No
807	3	168	Yes	0		Yes	No	No
808	3	186	No	0		Yes	No	No
809	2	168	No	0		Yes	No	No
810	1	168	No	1	35	Yes	No	No
811	3	32	Yes	1	32	No	Yes	
812	1	169	No	2	11	Yes	No	No
813	3	168	No	0		Yes	No	No
814	3	169	No	0		Yes	No	No
815	2	169	Yes	0		Yes	No	No
816	1	28	No	0		No	Yes	
817	3	168	No	0		Yes	No	No
818	1	140	No	0		No	Yes	
819	1	169	No	0		Yes	No	No
820	1	183	No	0		Yes	No	No
821	3	168	No	0		Yes	No	No
822	1	168	Yes	0		Yes	No	No
823	1	42	No	2	34	No	Yes	
824	2	168	Yes	0		Yes	No	No
825	3	168	No	0		Yes	No	No
826	1	33	No	2	14	No	Yes	
827	1	168	No	0		Yes	No	No
828	1	166	No	0		Yes	No	No
829	1	167	Yes	0		Yes	No	No
830	3	168	Yes	0		Yes	No	No
831	2	168	No	0		Yes	No	No
832	1	166	No	0		Yes	No	No
833	1	168	Yes	0		Yes	No	No
834	1	168	No	0		Yes	No	No
835	2	22	Yes	1	22	No	Yes	
836	2	168	No	0		Yes	No	No
837	2	168	No	0		Yes	No	No
838	2	169	Yes	0		Yes	No	No
839	3	167	Yes	0		Yes	No	No
840	1	168	No	0		Yes	No	No
841	2	113	No	0		No	Yes	
842	1	169	Yes	0		Yes	No	No
843	2	168	No	0		Yes	No	No
844	1	81	Yes	0		No	Yes	Yes
845	1	168	No	0		Yes	No	No
846	2	168	Yes	0		Yes	No	No
847	2	168	Yes	0		Yes	No	No
848	2	168	Yes	0		Yes	No	No
849	2	168	No	0		Yes	No	No
850	2	168	No	0		Yes	No	No
851	2	168	No	0		Yes	No	No
852	3	168	Yes	0		Yes	No	No
853	3	171	Yes	0		Yes	No	No
854	2	168	Yes	0		Yes	No	No
855	1	168	Yes	0		Yes	No	No
856	1	168	No	0		Yes	No	No
857	3	168	Yes	0		Yes	No	No
858	2	168	No	0		Yes	No	No
859	2	166	Yes	0		Yes	No	No
860	2	168	No	0		Yes	No	No
861	3	168	Yes	0		Yes	No	No
862	3	0	No			No	Yes	
863	2	182	No	0		Yes	No	No
864	3	84	Yes	0		No	Yes	Yes
865	2	168	No	1	49	Yes	No	No
866	1	168	No	0		Yes	No	No
867	3	168	Yes	0		Yes	No	No
868	3	168	No	0		Yes	No	No
869	3	112	Yes	1	112	No	Yes	
870	3	168	No	0		Yes	No	No
871	2	84	No	0		No	Yes	
872	1	168	Yes	0		Yes	No	No
873	1	168	Yes	0		Yes	No	No
874	1	168	No	0		Yes	No	No
875	3	168	No	0		Yes	No	No
876	1	156	Yes	0		Yes	No	No
877	3	168	No	0		Yes	No	No
878	2	168	No	3	84	Yes	No	No
879	2	167	No	0		Yes	No	No
880	1	168	No	0		Yes	No	No
881	1	168	No	0		Yes	No	No
882	3	168	No	0		Yes	No	No
883	2	168	No	0		Yes	No	No
884	3	169	No	0		Yes	No	No
885	3	175	No	0		Yes	No	No
886	1	140	No	2	27	No	Yes	
887	3	111	No	1	111	No	Yes	
888	2	142	Yes	1	142	No	Yes	
889	1	26	Yes	1	26	No	Yes	
890	1	130	No	1	130	No	Yes	Yes
891	3	168	Yes	0		Yes	No	No
892	2	40	Yes	0		No	Yes	
893	2	175	Yes	0		Yes	No	No
894	2	54	No	5	12	No	Yes	
895	1	168	No	0		Yes	No	No
896	3	181	Yes	0		Yes	No	No
897	2	168	No	0		Yes	No	No
898	3	167	Yes	0		Yes	No	No
899	1	172	No	1	28	Yes	No	No
900	3	176	No	0		Yes	No	No
901	3	171	Yes	1	14	Yes	No	No
902	3	167	Yes	0		Yes	No	No
903	1	174	No	0		Yes	No	No
904	3	167	Yes	0		Yes	No	No
905	3	167	No	0		Yes	No	No
906	3	167	Yes	0		Yes	No	No
907	1	167	No	0		Yes	No	No
908	2	167	Yes	0		Yes	No	No
909	2	168	No	3	84	Yes	No	No
910	3	169	Yes	0		Yes	No	No
911	3	0	Yes			No	Yes	
912	2	168	No	0		Yes	No	No
913	1	28	Yes	1	28	No	Yes	
914	3	31	No	4	3	No	Yes	
915	1	168	No	0		Yes	No	No
916	2	168	No	2	29	Yes	No	No
917	2	168	No	0		Yes	No	No
918	3	168	No	0		Yes	No	No
919	2	169	No	0		Yes	No	No
920	1	141	Yes	0		No	Yes	
921	3	168	Yes	0		Yes	No	No
922	2	168	No	0		Yes	No	No
923	1	168	Yes	0		Yes	No	No
924	2	168	No	3	74	Yes	No	No
925	1	0	No			No	Yes	
926	2	168	No	0		Yes	No	No
927	1	168	Yes	0		Yes	No	No
928	2	168	No	0		Yes	No	No
929	3	168	No	0		Yes	No	No
930	1	168	No	0		Yes	No	No
931	3	103	No	4	37	No	Yes	
932	2	168	No	0		Yes	No	No
933	2	169	No	0		Yes	No	No
935	3	167	No	1	159	Yes	No	No
936	2	168	No	0		Yes	No	No
937	1	169	No	0		Yes	No	No
938	1	168	Yes	0		Yes	No	No
939	3	168	No	2	158	Yes	No	No
940	1	77	No	0		No	Yes	
941	3	168	No	0		Yes	No	No
942	3	168	No	2	28	Yes	No	No
943	2	168	No	0		Yes	No	No
944	2	85	No	2	67	No	Yes	
945	3	168	Yes	0		Yes	No	No
946	1	0	No			No	Yes	
947	1	14	Yes	1	14	No	Yes	
948	1	194	No	0		Yes	No	No
949	3	174	No	0		Yes	No	No
950	2	14	No	0		No	Yes	
951	1	168	No	0		Yes	No	No
952	1	168	No	0		Yes	No	No
953	3	168	No	0		Yes	No	No
954	3	168	No	0		Yes	No	No
955	2	168	No	0		Yes	No	No
956	3	168	Yes	0		Yes	No	No
957	2	175	No	0		Yes	No	No
958	2	170	No	0		Yes	No	No
959	1	84	No	0		No	Yes	
960	1	182	No	1	56	Yes	No	No
961	3	168	Yes	0		Yes	No	No
962	3	168	No	0		Yes	No	No
963	3	169	Yes	0		Yes	No	No
964	3	168	No	0		Yes	No	No
965	2	168	No	0		Yes	No	No
966	2	168	No	0		Yes	No	No
967	2	168	Yes	0		Yes	No	No
968	1	14	Yes	1	14	No	Yes	
969	1	13	No	0		No	Yes	
970	1	168	No	0		Yes	No	No
971	1	168	No	0		Yes	No	No
972	2	80	No	0		No	Yes	
973	2	168	No	1	74	Yes	No	No
974	3	29	No	1	29	No	Yes	
975	1	168	No	0		Yes	No	No
976	1	0	No			No	Yes	
977	2	168	No	0		Yes	No	No
978	2	168	No	0		Yes	No	No
979	2	168	No	0		Yes	No	No
980	1	168	Yes	0		Yes	No	No
981	2	168	No	0		Yes	No	No
982	1	166	No	0		Yes	No	No
983	2	168	No	0		Yes	No	No
984	1	168	No	0		Yes	No	No
985	3	169	No	0		Yes	No	No
986	3	168	No	0		Yes	No	No
987	3	168	No	4	6	Yes	No	No
988	3	167	No	0		Yes	No	No
989	1	167	Yes	0		Yes	No	No
990	3	168	No	0		Yes	No	No
991	2	168	No	0		Yes	No	No
992	3	140	No	0		No	Yes	
993	2	168	No	0		Yes	No	No
994	2	137	No	4	82	No	Yes	
995	2	169	No	0		Yes	No	No
996	2	165	No	2	157	Yes	No	No
997	2	168	Yes	0		Yes	No	No
998	3	14	Yes	2	12	No	Yes	
999	1	168	Yes	0		Yes	No	No
1000	1	168	No	0		Yes	No	No
1001	3	0	No			No	Yes	
1002	1	140	Yes	0		No	Yes	
1003	2	168	Yes	0		Yes	No	No
1004	2	168	Yes	0		Yes	No	No
1005	2	168	No	0		Yes	No	No
1006	2	168	No	0		Yes	No	No
1007	3	56	No	0		No	Yes	
1008	2	168	No	0		Yes	No	No
1009	3	168	No	0		Yes	No	No
1010	2	168	No	0		Yes	No	No
1011	2	168	Yes	0		Yes	No	No
1012	2	171	Yes	4	28	Yes	No	No
1013	3	168	No	0		Yes	No	No
1014	3	169	No	0		Yes	No	No
1015	1	175	No	0		Yes	No	No
1016	2	168	Yes	0		Yes	No	No
1017	3	168	No	0		Yes	No	No
1018	1	56	Yes	1	56	No	Yes	
1019	3	168	No	0		Yes	No	No
1020	1	168	Yes	1	74	Yes	No	No
1021	1	169	No	0		Yes	No	No
1022	3	168	Yes	0		Yes	No	No
1023	2	168	No	0		Yes	No	No
1024	1	168	No	0		Yes	No	No
1025	1	168	No	2	14	Yes	No	No
1026	1	168	No	0		Yes	No	No
1027	3	168	No	0		Yes	No	No
1028	2	166	No	1	25	Yes	No	No
1029	3	168	Yes	0		Yes	No	No
1030	3	169	No	0		Yes	No	No
1031	2	168	No	0		Yes	No	No
1032	3	168	No	0		Yes	No	No
1033	1	21	Yes	1	21	No	Yes	
1034	2	14	Yes	1	14	No	Yes	
1035	3	168	Yes	0		Yes	No	No
1036	3	140	No	0		No	Yes	Yes
1037	3	168	Yes	1	56	Yes	No	No
1038	1	168	Yes	0		Yes	No	No
1039	1	168	No	0		Yes	No	No
1040	3	170	No	0		Yes	No	No
1041	1	168	Yes	0		Yes	No	No
1042	1	167	Yes	0		Yes	No	No
1043	3	168	No	0		Yes	No	No
1044	2	168	No	0		Yes	No	No
1045	2	168	Yes	0		Yes	No	No
1046	1	168	No	0		Yes	No	No
1047	1	171	No	0		Yes	No	No
1048	1	168	No	0		Yes	No	No
1049	3	169	No	0		Yes	No	No
1050	2	174	No	0		Yes	No	No
1051	3	169	No	0		Yes	No	No
1053	3	182	Yes	0		Yes	No	No
1054	3	168	No	0		Yes	No	No
1055	1	168	No	0		Yes	No	No
1056	2	168	No	0		Yes	No	No
1057	2	168	Yes	0		Yes	No	No
1058	2	168	No	0		Yes	No	No
1059	2	182	No	2	45	Yes	No	No
1060	1	168	Yes	0		Yes	No	No
1061	2	170	No	0		Yes	No	No
1062	3	168	No	0		Yes	No	No
1063	3	169	No	0		Yes	No	No
1064	3	173	No	2	14	Yes	No	No
1065	1	168	No	0		Yes	No	No
1066	3	169	No	0		Yes	No	No
1067	2	168	No	0		Yes	No	No
1068	2	168	No	0		Yes	No	No
1069	1	168	Yes	0		Yes	No	No
1070	1	166	No	0		Yes	No	No
1071	1	57	Yes	1	57	No	Yes	
1072	1	174	No	10	8	Yes	No	No
1073	1	168	No	0		Yes	No	No
1074	1	168	No	0		Yes	No	No
1075	2	168	No	0		Yes	No	No
1076	2	27	Yes	1	27	No	Yes	
1077	2	167	No	0		Yes	No	No
1078	1	167	No	0		Yes	No	No
1079	2	168	No	0		Yes	No	No
1080	1	168	No	0		Yes	No	No
1081	3	168	No	0		Yes	No	No
1082	1	14	Yes	1	14	No	Yes	
1083	2	168	No	0		Yes	No	No
1084	2	168	No	0		Yes	No	No
1085	3	4	Yes	1	4	No	Yes	
1086	1	168	No	4	56	Yes	No	No
1087	1	168	No	0		Yes	No	No
1088	1	168	Yes	0		Yes	No	No
1089	1	168	No	2	56	Yes	No	No
1090	3	168	No	0		Yes	No	No
1091	3	14	Yes	1	14	No	Yes	
1092	3	168	No	0		Yes	No	No
1093	3	159	No	7	38	Yes	No	No
1094	2	168	No	0		Yes	No	No
1095	1	168	Yes	0		Yes	No	No
1096	2	175	Yes	0		Yes	No	No
1097	1	154	Yes	0		Yes	No	No
1098	2	50	Yes	1	50	No	Yes	
1099	2	168	No	0		Yes	No	No
1100	2	168	No	0		Yes	No	No
1101	2	177	No	0		Yes	No	No
1102	2	21	Yes	1	21	No	Yes	
1103	3	168	No	1	140	Yes	No	No
1104	2	168	Yes	0		Yes	No	No
1105	1	168	No	0		Yes	No	No
1106	3	168	Yes	0		Yes	No	No
1107	3	170	No	0		Yes	No	No
1109	1	168	No	0		Yes	No	No
1110	2	168	No	0		Yes	No	No
1111	2	51	No	1	51	No	Yes	
1112	3	112	No	0		No	Yes	
1113	2	82	No	1	82	No	Yes	
1114	2	161	Yes	0		Yes	No	No
1115	2	168	Yes	2	45	Yes	No	No
1116	1	168	No	0		Yes	No	No
1117	3	168	No	0		Yes	No	No
1118	1	168	Yes	1	84	Yes	No	No
1119	3	168	No	1	140	Yes	No	No
1120	2	168	No	0		Yes	No	No
1122	2	168	No	0		Yes	No	No
1123	2	168	No	0		Yes	No	No
1124	3	22	Yes	2	14	No	Yes	
1125	1	168	No	0		Yes	No	No
1126	3	168	No	0		Yes	No	No
1127	3	6	Yes	1	6	No	Yes	
1128	1	170	No	0		Yes	No	No
1129	2	168	Yes	0		Yes	No	No
1130	2	169	No	0		Yes	No	No
1131	1	168	No	0		Yes	No	No
1132	1	177	No	0		Yes	No	No
1133	2	168	No	0		Yes	No	No
1134	2	168	No	0		Yes	No	No
1135	1	168	No	0		Yes	No	No
1136	3	39	No	3	28	No	Yes	
1137	3	78	No	3	56	No	Yes	
1138	2	168	No	0		Yes	No	No
1139	3	169	No	0		Yes	No	No
1140	3	42	Yes	0		No	Yes	
1141	2	168	No	0		Yes	No	No
1142	2	168	No	0		Yes	No	No
1143	1	168	No	0		Yes	No	No
1144	2	56	No	3	14	No	Yes	
1145	2	168	No	0		Yes	No	No
1146	3	168	No	0		Yes	No	No
1147	3	168	No	0		Yes	No	No
1148	3	168	No	0		Yes	No	No
1149	3	169	No	0		Yes	No	No
1150	3	176	No	0		Yes	No	No
1151	3	140	No	0		No	Yes	
1152	2	168	No	0		Yes	No	No
1153	3	168	Yes	0		Yes	No	No
1154	2	168	No	0		Yes	No	No
1155	2	168	No	0		Yes	No	No
1156	1	168	No	0		Yes	No	No
1157	2	168	No	0		Yes	No	No
1158	1	167	No	0		Yes	No	No
1159	3	168	No	0		Yes	No	No
1160	3	62	No	2	14	No	Yes	Yes
1161	1	168	No	2	4	Yes	No	No
1162	2	168	No	0		Yes	No	No
1163	2	168	Yes	0		Yes	No	No
1164	1	167	Yes	0		Yes	No	No
1165	3	168	Yes	0		Yes	No	No
1166	2	168	No	0		Yes	No	No
1167	2	168	No	0		Yes	No	No
1168	3	168	No	0		Yes	No	No
1169	3	168	Yes	0		Yes	No	No
1170	3	168	No	4	14	Yes	No	No
1171	1	168	Yes	0		Yes	No	No
1172	2	168	No	0		Yes	No	No
1173	3	168	No	0		Yes	No	No
1174	2	13	Yes	1	13	No	Yes	
1175	1	168	No	0		Yes	No	No
1176	3	112	Yes	1	112	No	Yes	
1177	1	168	No	0		Yes	No	No
1178	2	168	No	0		Yes	No	No
1179	2	168	No	0		Yes	No	No
1180	1	168	No	0		Yes	No	No
1181	1	169	No	0		Yes	No	No
1182	1	168	Yes	0		Yes	No	No
1183	3	168	No	0		Yes	No	No
1184	1	169	No	0		Yes	No	No
1185	1	170	No	0		Yes	No	No
1186	2	168	Yes	0		Yes	No	No
1187	1	168	No	0		Yes	No	No
1188	1	168	No	0		Yes	No	No
1189	3	168	No	0		Yes	No	No
1190	3	170	No	0		Yes	No	No
1191	1	168	No	5	29	Yes	No	No
1192	3	28	Yes	1	28	No	Yes	
1193	2	168	No	0		Yes	No	No
1194	1	22	No	3	8	No	Yes	
1195	2	168	No	1	28	Yes	No	No
1196	3	168	No	0		Yes	No	No
1197	1	169	No	0		Yes	No	No
1198	1	170	Yes	0		Yes	No	No
1199	2	158	No	0		Yes	No	No
1200	3	168	No	0		Yes	No	No
1201	1	152	No	0		No	Yes	
1202	2	168	No	0		Yes	No	No
1203	2	168	Yes	0		Yes	No	No
1204	3	168	Yes	0		Yes	No	No
1205	1	50	No	0		No	Yes	Yes
1206	1	168	Yes	0		Yes	No	No
1207	1	168	No	0		Yes	No	No
1208	2	168	No	0		Yes	No	No
1209	2	168	No	4	7	Yes	No	No
1210	1	168	No	0		Yes	No	No
1211	1	168	No	0		Yes	No	No
1212	2	169	No	0		Yes	No	No
1213	3	168	No	0		Yes	No	No
1214	1	169	No	0		Yes	No	No
1215	2	14	Yes	1	14	No	Yes	
1216	3	168	Yes	0		Yes	No	No
1217	1	169	No	0		Yes	No	No
1218	3	168	No	0		Yes	No	No
1219	1	170	No	0		Yes	No	No
1220	2	170	No	0		Yes	No	No
1221	2	168	Yes	0		Yes	No	No
1222	3	168	No	0		Yes	No	No
1223	3	168	Yes	0		Yes	No	No
1224	1	167	Yes	0		Yes	No	No
1225	2	168	No	0		Yes	No	No
1226	1	168	No	3	56	Yes	No	No
1227	3	168	No	0		Yes	No	No
1228	1	168	Yes	0		Yes	No	No
1229	1	168	Yes	0		Yes	No	No
1230	3	168	No	0		Yes	No	No
1231	3	168	Yes	0		Yes	No	No
1232	2	168	Yes	0		Yes	No	No
1233	2	168	No	0		Yes	No	No
1234	2	175	Yes	0		Yes	No	No
1235	3	167	Yes	0		Yes	No	No
1236	1	168	No	0		Yes	No	No
1237	1	168	No	1	7	Yes	No	No
1238	3	102	No	2	85	No	Yes	
1239	1	168	No	0		Yes	No	No
1240	3	77	No	1	77	No	Yes	
1241	3	169	No	5	14	Yes	No	No
1242	1	168	No	1	56	Yes	No	No
1243	3	27	No	0		No	Yes	
1244	3	167	No	0		Yes	No	No
1245	1	125	No	3	108	No	Yes	
1246	2	28	Yes	1	28	No	Yes	
1247	3	168	No	0		Yes	No	No
1248	1	128	Yes	1	128	No	Yes	
1249	2	168	No	0		Yes	No	No
1250	1	168	No	0		Yes	No	No
1251	1	168	No	1	152	Yes	No	No
1252	2	168	No	2	140	Yes	No	No
1253	3	168	Yes	0		Yes	No	No
1254	3	168	No	0		Yes	No	No
1255	1	15	Yes	1	15	No	Yes	
1256	1	168	Yes	0		Yes	No	No
1257	3	168	No	0		Yes	No	No
1258	1	168	No	5	28	Yes	No	No
1259	1	175	No	0		Yes	No	No
1260	2	169	No	0		Yes	No	No
1261	3	168	No	0		Yes	No	No
1262	1	168	Yes	0		Yes	No	No
1263	3	169	Yes	1	82	Yes	No	No
1264	1	131	No	0		No	Yes	
1265	3	168	No	0		Yes	No	No
1266	1	167	Yes	0		Yes	No	No
1267	3	168	No	0		Yes	No	No
1268	3	168	Yes	0		Yes	No	No
1269	3	168	Yes	0		Yes	No	No
1270	3	168	No	0		Yes	No	No
1271	3	113	No	3	28	No	Yes	
1272	2	168	Yes	0		Yes	No	No
1273	1	168	Yes	0		Yes	No	No
1274	1	88	Yes	1	88	No	Yes	
1275	3	20	No	2	14	No	Yes	
1276	3	168	No	0		Yes	No	No
1277	1	0	No			No	Yes	
1278	2	85	No	1	85	No	Yes	
1279	3	168	No	4	28	Yes	No	No
1280	2	168	Yes	0		Yes	No	No
1281	3	168	No	0		Yes	No	No
1282	1	168	No	0		Yes	No	No
1283	1	168	No	0		Yes	No	No
1284	1	168	No	0		Yes	No	No
1285	3	0	No			No	Yes	
1286	3	69	Yes	1	69	No	Yes	
1287	1	168	No	1	101	Yes	No	No
1288	2	168	No	0		Yes	No	No
1289	2	28	Yes	3	14	No	Yes	
1290	2	168	No	0		Yes	No	No
1291	3	168	Yes	0		Yes	No	No
1292	2	168	No	2	14	Yes	No	No
1293	1	168	No	0		Yes	No	No
1294	1	112	No	0		No	Yes	
1295	1	135	No	0		No	Yes	
1296	1	112	No	4	4	No	Yes	
1297	2	37	Yes	1	37	No	Yes	
1298	2	168	Yes	0		Yes	No	No
1299	3	168	No	0		Yes	No	No
1300	2	168	No	0		Yes	No	No
1301	3	172	No	0		Yes	No	No
1302	3	169	No	0		Yes	No	No
1303	2	168	No	0		Yes	No	No
1304	1	168	No	0		Yes	No	No
1305	1	169	No	3	9	Yes	No	No
1306	3	168	No	0		Yes	No	No
1307	3	168	No	0		Yes	No	No
1308	2	169	No	1	57	Yes	No	No
1309	3	28	Yes	1	28	No	Yes	
1310	2	168	No	0		Yes	No	No
1311	2	168	No	0		Yes	No	No
1312	1	168	No	0		Yes	No	No
1313	3	168	No	0		Yes	No	No
1314	1	0	No			No	Yes	
1315	2	169	No	0		Yes	No	No
1316	3	168	No	0		Yes	No	No
1317	3	77	Yes	2	35	No	Yes	
1318	1	168	No	0		Yes	No	No
1319	2	14	No	1	14	No	Yes	
1320	3	18	No	2	14	No	Yes	
1321	2	168	No	0		Yes	No	No
1322	2	168	No	0		Yes	No	No
1323	3	29	Yes	2	14	No	Yes	
1324	2	169	Yes	0		Yes	No	No
1325	1	168	Yes	0		Yes	No	No
1326	1	84	Yes	0		No	Yes	
1327	1	65	No	3	20	No	Yes	
1328	3	168	Yes	0		Yes	No	No
1329	2	119	No	0		No	Yes	
1330	3	0	No			No	Yes	
1331	3	169	No	0		Yes	No	No
1332	2	168	No	0		Yes	No	No
1333	1	167	Yes	0		Yes	No	No
1334	2	168	No	3	10	Yes	No	No
1335	2	168	Yes	0		Yes	No	No
1336	3	140	Yes	0		No	Yes	
1337	3	168	No	0		Yes	No	No
1338	3	168	No	0		Yes	No	No
1339	2	140	No	0		No	Yes	
1340	1	168	Yes	0		Yes	No	No
1341	2	161	No	0		Yes	No	No
1342	2	184	Yes	0		Yes	No	No
1343	1	168	Yes	0		Yes	No	No
1344	2	168	No	2	55	Yes	No	No
1345	1	168	No	0		Yes	No	No
1346	1	69	Yes	1	69	No	Yes	
1347	1	170	No	1	35	Yes	No	No
1348	2	168	No	0		Yes	No	No
1349	1	175	No	0		Yes	No	No
1350	2	168	No	0		Yes	No	No
1351	1	168	No	2	105	Yes	No	No
1352	1	168	Yes	0		Yes	No	No
1353	1	168	No	0		Yes	No	No
1354	2	168	No	4	35	Yes	No	No
1355	2	168	No	0		Yes	No	No
1356	3	168	Yes	0		Yes	No	No
1357	3	168	Yes	0		Yes	No	No
1358	1	56	Yes	0		No	Yes	
1359	2	112	No	1	112	No	Yes	
1360	2	56	Yes	0		No	Yes	
1361	3	48	Yes	2	7	No	Yes	
1362	2	168	No	0		Yes	No	No
1363	2	168	Yes	0		Yes	No	No
1364	2	168	Yes	0		Yes	No	No
1365	2	168	No	0		Yes	No	No
1366	2	167	Yes	0		Yes	No	No
1367	3	167	No	0		Yes	No	No
1368	1	168	No	0		Yes	No	No
1369	3	79	No	0		No	Yes	Yes
1370	2	168	Yes	0		Yes	No	No
1371	3	168	No	1	29	Yes	No	No
1372	2	123	Yes	1	123	No	Yes	
1373	2	168	Yes	0		Yes	No	No
1374	2	168	No	0		Yes	No	No
1375	1	168	No	0		Yes	No	No
1376	2	168	Yes	0		Yes	No	No
1377	1	168	No	0		Yes	No	No
1378	2	168	No	0		Yes	No	No
1379	1	168	No	0		Yes	No	No
1380	2	169	Yes	0		Yes	No	No
1381	2	168	No	0		Yes	No	No
1382	2	168	No	0		Yes	No	No
1383	2	168	No	2	28	Yes	No	No
1384	3	169	No	0		Yes	No	No
1385	2	168	No	0		Yes	No	No
1386	1	168	No	1	28	Yes	No	No
1387	3	167	No	0		Yes	No	No
1388	1	167	No	0		Yes	No	No
1389	3	0	No			No	Yes	
1390	3	0	Yes			No	Yes	
1391	3	168	No	0		Yes	No	No
1392	1	168	No	0		Yes	No	No
1393	1	73	No	0		No	Yes	
1394	2	168	No	0		Yes	No	No
1395	1	168	No	0		Yes	No	No
1396	2	168	No	5	81	Yes	No	No
1397	2	168	Yes	0		Yes	No	No
1398	2	168	Yes	0		Yes	No	No
1399	2	168	Yes	0		Yes	No	No
1400	3	89	Yes	0		No	Yes	
1401	2	168	No	0		Yes	No	No
1402	3	112	No	0		No	Yes	
1403	1	110	No	0		No	Yes	
1404	2	168	No	0		Yes	No	No
1405	2	168	No	5	14	Yes	No	No
1406	2	168	No	0		Yes	No	No
1407	3	168	No	0		Yes	No	No
1408	3	168	Yes	0		Yes	No	No
1409	3	168	No	0		Yes	No	No
1410	2	168	Yes	0		Yes	No	No
1411	2	168	Yes	0		Yes	No	No
1412	3	11	Yes	1	11	No	Yes	
1413	2	28	No	2	14	No	Yes	
1414	1	168	Yes	0		Yes	No	No
1415	1	168	Yes	0		Yes	No	No
1416	2	168	No	0		Yes	No	No
1417	3	168	No	0		Yes	No	No
1418	3	14	Yes	1	14	No	Yes	
1419	3	14	Yes	1	14	No	Yes	
1420	2	168	No	0		Yes	No	No
1421	3	168	Yes	0		Yes	No	No
1422	1	171	No	0		Yes	No	No
1423	2	168	No	0		Yes	No	No
1424	3	63	No	2	49	No	Yes	
1425	2	138	No	0		No	Yes	
1426	3	170	Yes	0		Yes	No	No
1427	2	169	Yes	0		Yes	No	No
1428	2	168	Yes	0		Yes	No	No
1429	3	0	No			No	Yes	Yes
1430	1	168	No	0		Yes	No	No
1431	1	73	Yes	1	73	No	Yes	Yes
1432	1	168	No	0		Yes	No	No
1433	3	168	Yes	0		Yes	No	No
1434	1	171	No	0		Yes	No	No
1435	1	168	No	0		Yes	No	No
1436	2	168	Yes	0		Yes	No	No
1437	2	168	Yes	0		Yes	No	No
1438	1	177	No	0		Yes	No	No
1439	3	168	Yes	0		Yes	No	No
1440	2	168	No	0		Yes	No	No
1441	3	170	Yes	0		Yes	No	No
1442	3	168	No	0		Yes	No	No
1443	3	168	Yes	0		Yes	No	No
1444	2	168	No	0		Yes	No	No
1445	1	168	Yes	0		Yes	No	No
1446	2	149	Yes	0		No	Yes	
1447	3	168	No	0		Yes	No	No
1448	1	7	Yes	1	7	No	Yes	
1449	2	168	No	2	84	Yes	No	No
1450	2	168	Yes	1	14	Yes	No	No
1451	1	168	No	0		Yes	No	No
1452	3	169	No	0		Yes	No	No
1453	2	168	No	0		Yes	No	No
1454	3	91	Yes	2	63	No	Yes	
1455	3	168	Yes	0		Yes	No	No
1456	3	166	No	0		Yes	No	No
1457	1	166	Yes	0		Yes	No	No
1458	3	168	No	0		Yes	No	No
1459	2	169	Yes	0		Yes	No	No
1460	3	168	No	1	28	Yes	No	No
1461	2	168	No	0		Yes	No	No
1462	3	166	No	0		Yes	No	No
1463	3	168	Yes	0		Yes	No	No
1464	2	167	No	0		Yes	No	No
1465	2	155	No	0		Yes	No	No
1466	3	168	No	0		Yes	No	No
1467	3	173	No	0		Yes	No	No
1468	2	0	No			No	Yes	
1469	3	168	No	0		Yes	No	No
1470	2	155	Yes	0		Yes	No	No
1471	3	168	No	0		Yes	No	No
1472	1	168	No	0		Yes	No	No
1473	1	140	No	1	140	No	Yes	
1474	3	168	No	0		Yes	No	No
1475	3	167	No	0		Yes	No	No
1476	1	168	Yes	0		Yes	No	No
1477	1	168	Yes	0		Yes	No	No
1478	3	28	No	3	11	No	Yes	
1479	2	168	No	0		Yes	No	No
1480	2	21	Yes	1	21	No	Yes	
1481	2	168	No	0		Yes	No	No
1482	2	173	Yes	0		Yes	No	No
1483	3	168	No	0		Yes	No	No
1484	3	168	No	3	56	Yes	No	No
1485	1	112	No	0		No	Yes	
1486	2	168	No	0		Yes	No	No
1487	3	168	No	0		Yes	No	No
1488	3	168	No	5	14	Yes	No	No
1489	2	26	No	1	26	No	Yes	
1490	3	0	Yes			No	Yes	
1491	3	60	No	3	38	No	Yes	
1492	1	168	No	1	144	Yes	No	No
1493	1	4	Yes	1	4	No	Yes	
1494	3	169	No	0		Yes	No	No
1495	3	168	Yes	0		Yes	No	No
1496	2	168	No	0		Yes	No	No
1497	3	140	No	0		No	Yes	
1498	1	168	No	1	91	Yes	No	No
1499	1	168	No	0		Yes	No	No
1500	2	169	No	0		Yes	No	No
1501	1	168	No	0		Yes	No	No
1502	2	168	Yes	0		Yes	No	No
1504	3	169	No	0		Yes	No	No
1505	2	168	No	3	71	Yes	No	No
1506	3	168	Yes	1	168	Yes	No	No
1507	1	168	No	0		Yes	No	No
1509	2	169	No	0		Yes	No	No
1510	3	168	No	0		Yes	No	No
1511	1	168	Yes	0		Yes	No	No
1513	3	168	No	1	14	Yes	No	No
1514	2	168	Yes	0		Yes	No	No
1515	1	168	No	0		Yes	No	No
1516	1	168	No	0		Yes	No	No
1517	2	168	No	1	84	Yes	No	No
1518	2	168	Yes	1	28	Yes	No	No
1519	3	35	No	1	35	No	Yes	
1520	1	168	No	0		Yes	No	No
1521	3	112	No	0		No	Yes	
1522	2	168	Yes	0		Yes	No	No
1523	1	168	No	0		Yes	No	No
1524	2	51	Yes	1	51	No	Yes	
1525	3	167	No	0		Yes	No	No
1526	2	168	Yes	1	168	Yes	No	No
1527	3	167	Yes	0		Yes	No	No
1528	2	168	Yes	0		Yes	No	No
1529	2	168	No	0		Yes	No	No
1530	3	58	No	0		No	Yes	Yes
1531	2	168	Yes	0		Yes	No	No
1532	2	166	No	0		Yes	No	No
1533	1	168	No	0		Yes	No	No
1534	2	168	No	0		Yes	No	No
1535	2	169	Yes	0		Yes	No	No
1536	3	168	No	0		Yes	No	No
1537	1	168	Yes	0		Yes	No	No
1538	1	28	Yes	1	28	No	Yes	
1539	3	168	No	0		Yes	No	No
1540	2	168	No	0		Yes	No	No
1541	3	169	No	2	76	Yes	No	No
1542	1	168	No	0		Yes	No	No
1543	1	168	No	1	14	Yes	No	No
1544	3	168	No	1	50	Yes	No	No
1545	1	168	No	0		Yes	No	No
1546	1	167	No	0		Yes	No	No
1547	3	168	No	1	124	Yes	No	No
1548	1	165	Yes	0		Yes	No	No
1549	1	168	No	1	28	Yes	No	No
1550	3	22	Yes	1	22	No	Yes	
1551	1	182	Yes	0		Yes	No	No
1552	2	64	Yes	0		No	Yes	
1553	2	77	No	1	77	No	Yes	
1554	2	158	No	0		Yes	No	No
1555	1	172	No	0		Yes	No	No
1556	3	168	Yes	0		Yes	No	No
1557	2	169	No	0		Yes	No	No
1558	1	102	No	2	49	No	Yes	
1559	3	54	No	1	54	No	Yes	
1560	2	168	No	1	48	Yes	No	No
1561	3	73	Yes	1	73	No	Yes	
1562	1	168	Yes	0		Yes	No	No
1563	3	166	No	0		Yes	No	No
1564	1	168	No	0		Yes	No	No
1565	1	168	Yes	0		Yes	No	No
1566	3	56	No	1	56	No	Yes	
1567	2	168	No	0		Yes	No	No
1568	3	168	No	0		Yes	No	No
1569	1	161	No	0		Yes	No	No
1570	1	56	Yes	0		No	Yes	
1571	1	168	Yes	0		Yes	No	No
1572	2	168	No	0		Yes	No	No
1573	3	112	Yes	1	112	No	Yes	
1574	2	168	No	0		Yes	No	No
1576	2	168	No	0		Yes	No	No
1577	1	168	Yes	0		Yes	No	No
1578	1	158	No	0		Yes	No	No
1579	3	91	No	0		No	Yes	
1580	2	175	No	0		Yes	No	No
1581	3	14	No	0		No	Yes	
1582	1	14	No	1	14	No	Yes	
1583	2	183	No	0		Yes	No	No
1584	2	79	No	1	79	No	Yes	
1585	2	168	Yes	1	49	Yes	No	No
1586	2	28	No	0		No	Yes	Yes
1587	3	168	Yes	0		Yes	No	No
1588	2	168	No	0		Yes	No	No
1589	3	168	No	1	119	Yes	No	No
1590	3	169	Yes	0		Yes	No	No
1591	1	167	Yes	0		Yes	No	No
1592	2	22	Yes	1	22	No	Yes	
1593	3	169	No	0		Yes	No	No
1594	3	63	Yes	0		No	Yes	
1595	2	168	No	2	28	Yes	No	No
1596	2	175	No	0		Yes	No	No
1597	2	175	No	0		Yes	No	No
1598	3	168	Yes	0		Yes	No	No
1599	3	168	No	0		Yes	No	No
1600	3	20	No	3	7	No	Yes	Yes
1601	1	168	Yes	0		Yes	No	No
1602	1	0	No			No	Yes	
1603	3	169	No	0		Yes	No	No
1604	1	168	No	1	57	Yes	No	No
1605	2	170	No	3	28	Yes	No	No
1606	1	168	No	0		Yes	No	No
1607	3	168	No	0		Yes	No	No
1608	3	8	Yes	1	8	No	Yes	
1609	3	168	No	0		Yes	No	No
1610	3	169	No	0		Yes	No	No
1611	3	170	No	0		Yes	No	No
1612	2	168	No	0		Yes	No	No
1613	1	169	No	0		Yes	No	No
1614	1	168	No	2	19	Yes	No	No
1615	2	168	Yes	0		Yes	No	No
1616	3	167	No	0		Yes	No	No
1617	1	166	No	0		Yes	No	No
1618	2	170	No	0		Yes	No	No
1619	3	162	No	3	28	Yes	No	No
1620	1	166	No	0		Yes	No	No
1621	3	28	Yes	0		No	Yes	
1622	1	161	No	0		Yes	No	No
1623	3	168	No	0		Yes	No	No
1624	2	168	No	2	28	Yes	No	No
1625	2	168	Yes	0		Yes	No	No
1626	1	58	Yes	1	4	No	Yes	Yes
1627	1	168	No	0		Yes	No	No
1628	3	168	No	0		Yes	No	No
1629	3	168	No	0		Yes	No	No
1630	3	168	No	0		Yes	No	No
1631	3	112	No	0		No	Yes	
1632	1	172	Yes	0		Yes	No	No
1633	3	168	Yes	0		Yes	No	No
1634	3	14	No	0		No	Yes	
1635	1	168	No	0		Yes	No	No
1636	3	190	No	1	113	Yes	No	No
1637	1	168	No	0		Yes	No	No
1638	2	168	No	0		Yes	No	No
1639	1	112	Yes	0		No	Yes	
1640	3	168	No	1	28	Yes	No	No
1641	2	169	No	0		Yes	No	No
1642	1	171	No	0		Yes	No	No
1643	2	28	No	0		No	Yes	
1644	1	189	Yes	0		Yes	No	No
1645	2	168	No	0		Yes	No	No
1646	2	0	No			No	Yes	
1647	1	150	No	0		No	Yes	
1648	2	168	No	1	28	Yes	No	No
1649	3	168	No	0		Yes	No	No
1650	3	168	No	0		Yes	No	No
1651	3	168	No	0		Yes	No	No
1652	1	50	Yes	1	50	No	Yes	
1653	1	168	No	0		Yes	No	No
1654	2	168	No	1	22	Yes	No	No
1655	3	168	Yes	0		Yes	No	No
1656	1	168	No	0		Yes	No	No
1657	3	40	No	2	32	No	Yes	
1658	2	168	Yes	1	28	Yes	No	No
1659	2	93	No	2	84	No	Yes	
1660	3	168	Yes	0		Yes	No	No
1661	2	168	Yes	0		Yes	No	No
1662	2	165	No	1	24	Yes	No	No
1663	3	168	No	3	49	Yes	No	No
1664	2	8	No	1	8	No	Yes	
1665	3	0	No			No	Yes	
1666	3	168	No	0		Yes	No	No
1667	3	21	No	1	21	No	Yes	
1668	3	185	Yes	0		Yes	No	No
1669	3	168	No	0		Yes	No	No
1670	3	168	No	0		Yes	No	No
1671	1	168	No	0		Yes	No	No
1672	1	169	No	0		Yes	No	No
1674	1	168	No	1	11	Yes	No	No
1675	3	168	No	5	6	Yes	No	No
1676	1	45	Yes	1	45	No	Yes	
1677	2	168	No	0		Yes	No	No
1678	3	168	No	0		Yes	No	No
1679	1	169	Yes	0		Yes	No	No
1680	2	169	No	0		Yes	No	No
1681	1	168	No	0		Yes	No	No
1682	2	56	No	2	28	No	Yes	
1683	2	169	No	0		Yes	No	No
1684	2	169	No	0		Yes	No	No
1685	2	168	No	0		Yes	No	No
1686	3	168	No	0		Yes	No	No
1687	1	177	No	0		Yes	No	No
1688	3	169	No	0		Yes	No	No
1689	1	168	No	0		Yes	No	No
1690	2	168	No	1	112	Yes	No	No
1691	3	168	Yes	2	28	Yes	No	No
1692	1	168	Yes	0		Yes	No	No
1693	3	169	No	0		Yes	No	No
1695	2	168	No	0		Yes	No	No
1696	3	168	No	0		Yes	No	No
1697	3	168	No	0		Yes	No	No
1698	3	168	No	5	22	Yes	No	No
1699	1	168	Yes	0		Yes	No	No
1700	1	48	Yes	1	48	No	Yes	
1701	2	168	No	0		Yes	No	No
1702	3	72	Yes	1	72	No	Yes	
1703	1	168	No	3	28	Yes	No	No
1704	1	168	No	0		Yes	No	No
1705	1	183	Yes	0		Yes	No	No
1706	2	167	No	0		Yes	No	No
1707	2	168	No	0		Yes	No	No
1708	1	168	No	1	11	Yes	No	No
1709	1	168	No	0		Yes	No	No
1710	3	165	No	0		Yes	No	No
1711	3	169	No	0		Yes	No	No
1712	1	168	No	0		Yes	No	No
1713	3	168	No	0		Yes	No	No
1714	3	168	Yes	1	71	Yes	No	No
1715	3	172	Yes	0		Yes	No	No
1716	1	168	No	3	8	Yes	No	No
1717	3	168	Yes	0		Yes	No	No
1718	1	168	No	0		Yes	No	No
1719	3	168	No	1	60	Yes	No	No
1720	2	168	No	0		Yes	No	No
1721	2	167	No	0		Yes	No	No
1722	3	38	No	2	28	No	Yes	
1723	1	41	Yes	1	41	No	Yes	
1724	1	168	Yes	0		Yes	No	No
1725	1	168	No	1	14	Yes	No	No
1726	2	168	No	0		Yes	No	No
1727	1	168	No	0		Yes	No	No
1728	3	168	No	0		Yes	No	No
1729	3	52	Yes	0		No	Yes	
1730	3	11	Yes	1	11	No	Yes	
1731	2	167	No	0		Yes	No	No
1732	2	168	No	0		Yes	No	No
1733	2	168	No	0		Yes	No	No
1734	2	175	No	0		Yes	No	No
1735	3	112	No	5	14	No	Yes	
1736	1	148	No	1	148	No	Yes	
1737	3	56	No	0		No	Yes	
1738	3	168	Yes	0		Yes	No	No
1739	3	168	No	0		Yes	No	No
1740	2	168	No	0		Yes	No	No
1741	1	168	No	0		Yes	No	No
1742	1	168	Yes	0		Yes	No	No
1743	1	168	No	0		Yes	No	No
1744	1	168	No	0		Yes	No	No
1746	2	168	Yes	0		Yes	No	No
1747	2	168	No	0		Yes	No	No
1748	1	17	Yes	1	17	No	Yes	
1749	3	170	No	0		Yes	No	No
1750	2	168	Yes	0		Yes	No	No
1751	1	168	Yes	0		Yes	No	No
1752	3	0	No			No	Yes	
1753	2	168	No	0		Yes	No	No
1754	3	30	Yes	0		No	Yes	
1755	2	52	Yes	1	52	No	Yes	
1756	1	157	No	0		Yes	No	No
1757	3	170	No	0		Yes	No	No
1758	1	112	No	0		No	Yes	
1759	1	170	No	0		Yes	No	No
1760	3	169	No	0		Yes	No	No
1761	2	168	Yes	0		Yes	No	No
1762	2	168	No	0		Yes	No	No
1763	2	167	No	0		Yes	No	No
1764	1	168	No	0		Yes	No	No
1765	3	168	No	2	34	Yes	No	No
1766	3	168	No	0		Yes	No	No
1767	3	168	No	0		Yes	No	No
1768	2	170	No	0		Yes	No	No
1769	3	112	No	0		No	Yes	
1770	2	168	No	0		Yes	No	No
1771	1	169	No	0		Yes	No	No
1772	1	169	No	0		Yes	No	No
1773	2	168	No	0		Yes	No	No
1774	2	168	No	0		Yes	No	No
1775	2	168	No	0		Yes	No	No
1776	3	35	No	1	5	No	Yes	
1777	1	168	No	0		Yes	No	No
1778	2	168	No	1	27	Yes	No	No
1779	1	166	No	0		Yes	No	No
1780	3	154	No	0		Yes	No	No
1781	1	168	No	0		Yes	No	No
1782	2	167	Yes	0		Yes	No	No
1783	3	168	No	0		Yes	No	No
1784	2	167	No	0		Yes	No	No
1785	3	168	No	0		Yes	No	No
1786	3	169	Yes	0		Yes	No	No
1787	1	168	No	3	28	Yes	No	No
1788	2	168	No	0		Yes	No	No
1789	1	169	No	0		Yes	No	No
1790	3	168	No	0		Yes	No	No
1791	2	168	No	0		Yes	No	No
1792	1	30	Yes	1	30	No	Yes	
1793	3	167	No	0		Yes	No	No
1794	3	168	No	0		Yes	No	No
1795	3	168	No	0		Yes	No	No
1796	3	168	No	0		Yes	No	No
1797	2	168	No	1	89	Yes	No	No
1798	2	168	No	0		Yes	No	No
1799	2	168	No	0		Yes	No	No
1800	3	168	No	0		Yes	No	No
1801	1	168	No	0		Yes	No	No
1802	2	167	No	0		Yes	No	No
1803	1	168	No	0		Yes	No	No
1804	1	178	No	0		Yes	No	No
1805	2	168	No	0		Yes	No	No
1806	2	175	No	0		Yes	No	No
1807	2	168	No	0		Yes	No	No
1808	2	168	No	0		Yes	No	No
1809	1	168	No	0		Yes	No	No
1810	1	169	No	0		Yes	No	No
1811	3	21	Yes	1	21	No	Yes	
1812	1	168	No	0		Yes	No	No
1813	3	168	No	6	28	Yes	No	No
1814	3	168	No	0		Yes	No	No
1815	2	168	No	1	56	Yes	No	No
1816	1	28	No	2	14	No	Yes	
1817	3	168	Yes	0		Yes	No	No
1818	1	168	No	1	14	Yes	No	No
1819	2	168	No	0		Yes	No	No
1820	3	168	No	4	14	Yes	No	No
1821	2	168	Yes	0		Yes	No	No
1822	2	168	No	6	14	Yes	No	No
1823	3	168	No	0		Yes	No	No
1824	1	168	No	0		Yes	No	No
1825	2	168	No	0		Yes	No	No
1826	3	168	No	0		Yes	No	No
1827	1	183	No	0		Yes	No	No
1828	2	168	No	0		Yes	No	No
1829	2	168	No	0		Yes	No	No
1830	3	169	No	2	84	Yes	No	No
1831	1	168	No	0		Yes	No	No
1832	1	168	No	0		Yes	No	No
1833	2	169	No	0		Yes	No	No
1834	1	168	No	0		Yes	No	No
1835	1	168	Yes	0		Yes	No	No
1836	1	168	Yes	0		Yes	No	No
1837	2	23	Yes	2	14	No	Yes	
1838	2	14	Yes	0		No	Yes	
1839	3	169	No	0		Yes	No	No
1840	3	168	No	0		Yes	No	No
1841	1	168	No	0		Yes	No	No
1842	3	168	No	0		Yes	No	No
1843	1	168	No	0		Yes	No	No
1844	2	168	No	0		Yes	No	No
1845	1	168	No	0		Yes	No	No
1846	3	168	No	2	14	Yes	No	No
1847	2	168	No	0		Yes	No	No
1848	2	168	No	0		Yes	No	No
1849	3	168	No	0		Yes	No	No
1850	2	168	No	0		Yes	No	No
1851	3	166	No	0		Yes	No	No
1852	1	168	No	0		Yes	No	No
1853	2	169	No	0		Yes	No	No
1854	3	28	No	3	8	No	Yes	
1855	2	56	Yes	1	56	No	Yes	
1856	3	174	Yes	0		Yes	No	No
1857	3	14	Yes	1	14	No	Yes	
1858	3	168	No	0		Yes	No	No
1859	2	22	No	2	14	No	Yes	
1860	2	168	No	0		Yes	No	No
1861	1	168	Yes	0		Yes	No	No
1862	1	161	No	1	63	Yes	No	No
1863	1	168	No	0		Yes	No	No
1864	1	169	No	0		Yes	No	No
1865	1	168	No	0		Yes	No	No
1866	1	168	Yes	0		Yes	No	No
1867	3	168	No	0		Yes	No	No
1868	3	168	No	0		Yes	No	No
1869	2	168	No	0		Yes	No	No
1870	1	104	Yes	2	29	No	Yes	
1871	2	168	No	0		Yes	No	No
1872	2	129	No	0		No	Yes	
1873	3	0	No			No	Yes	Yes
1874	3	167	Yes	0		Yes	No	No
1875	1	168	No	1	13	Yes	No	No
1876	3	172	No	0		Yes	No	No
1877	3	167	Yes	0		Yes	No	No
1878	2	168	No	3	27	Yes	No	No
1879	2	168	Yes	0		Yes	No	No
1880	2	168	Yes	0		Yes	No	No
1881	2	167	No	3	14	Yes	No	No
1882	1	168	No	0		Yes	No	No
1883	1	168	No	0		Yes	No	No
1884	2	167	No	0		Yes	No	No
1885	1	168	No	0		Yes	No	No
1886	3	168	No	0		Yes	No	No
1887	3	166	No	0		Yes	No	No
1888	3	166	No	0		Yes	No	No
1889	1	166	No	1	38	Yes	No	No
1890	1	162	No	0		Yes	No	No
1891	3	175	No	2	22	Yes	No	No
1892	3	168	Yes	0		Yes	No	No
1893	3	168	No	0		Yes	No	No
1894	2	2	No	1	2	No	Yes	Yes
1895	3	112	No	0		No	Yes	
1896	2	168	No	0		Yes	No	No
1897	2	175	Yes	0		Yes	No	No
1898	3	168	No	0		Yes	No	No
1899	3	99	No	0		No	Yes	
1900	1	168	No	0		Yes	No	No
1901	2	161	No	0		Yes	No	No
1902	2	170	No	0		Yes	No	No
1903	1	168	No	0		Yes	No	No
1904	3	169	Yes	0		Yes	No	No
1905	2	168	No	1	63	Yes	No	No
1906	3	168	Yes	0		Yes	No	No
1907	2	168	Yes	0		Yes	No	No
1908	1	97	Yes	1	97	No	Yes	
1909	1	168	No	0		Yes	No	No
1911	2	169	Yes	0		Yes	No	No
1912	2	168	No	0		Yes	No	No
1913	1	169	Yes	0		Yes	No	No
1914	3	168	Yes	0		Yes	No	No
1915	1	168	No	0		Yes	No	No
1917	2	168	Yes	0		Yes	No	No
1918	3	169	No	1	14	Yes	No	No
1919	1	28	No	0		No	Yes	
1920	1	167	No	4	13	Yes	No	No
1921	2	168	Yes	0		Yes	No	No
1923	3	168	No	0		Yes	No	No
1924	1	168	No	0		Yes	No	No
1925	1	174	Yes	0		Yes	No	No
1926	3	57	No	0		No	Yes	
1927	1	56	No	0		No	Yes	
1928	1	171	No	0		Yes	No	No
1929	2	168	Yes	0		Yes	No	No
1930	3	168	Yes	0		Yes	No	No
1931	2	168	No	1	14	Yes	No	No
1932	2	168	No	0		Yes	No	No
1933	3	167	No	0		Yes	No	No
1934	2	20	No	1	20	No	Yes	
1935	3	56	No	0		No	Yes	
1936	2	168	No	0		Yes	No	No
1937	3	28	Yes	0		No	Yes	
1938	2	168	No	0		Yes	No	No
1939	3	168	No	0		Yes	No	No
1940	2	168	No	0		Yes	No	No
1941	1	56	No	2	14	No	Yes	
1942	1	0	No			No	Yes	
1943	3	168	Yes	0		Yes	No	No
1944	3	168	No	0		Yes	No	No
1945	1	168	No	0		Yes	No	No
1946	2	167	Yes	0		Yes	No	No
1947	2	167	No	0		Yes	No	No
1948	3	168	No	0		Yes	No	No
1949	1	61	Yes	1	61	No	Yes	
1950	3	168	No	0		Yes	No	No
1951	1	14	No	0		No	Yes	
1952	3	192	No	0		Yes	No	No
1954	2	13	Yes	0		No	Yes	Yes
1955	1	21	Yes	1	21	No	Yes	
1956	2	28	No	2	21	No	Yes	
1957	2	172	No	0		Yes	No	No
1958	3	26	Yes	1	26	No	Yes	
1959	3	168	No	0		Yes	No	No
1960	3	168	Yes	0		Yes	No	No
1961	3	14	Yes	1	14	No	Yes	
1962	1	140	No	0		No	Yes	
1963	2	168	No	0		Yes	No	No
1964	3	168	No	0		Yes	No	No
1965	2	168	No	0		Yes	No	No
1966	3	84	Yes	0		No	Yes	Yes
1967	3	168	No	3	8	Yes	No	No
1968	1	188	No	0		Yes	No	No
1969	2	168	No	0		Yes	No	No
1970	1	167	Yes	0		Yes	No	No
1971	1	168	No	1	57	Yes	No	No
1972	1	168	No	0		Yes	No	No
1973	2	170	No	5	14	Yes	No	No
1974	1	168	No	0		Yes	No	No
1975	1	168	No	1	19	Yes	No	No
1976	3	84	Yes	0		No	Yes	
1977	3	169	No	1	56	Yes	No	No
1978	3	169	No	0		Yes	No	No
1979	3	168	No	2	14	Yes	No	No
1980	3	170	No	0		Yes	No	No
1981	3	167	Yes	0		Yes	No	No
1982	2	168	No	0		Yes	No	No
1985	2	168	No	0		Yes	No	No
1986	3	84	Yes	1	84	No	Yes	
1987	2	169	No	0		Yes	No	No
1988	3	56	Yes	1	56	No	Yes	
1989	1	14	No	2	7	No	Yes	
1990	3	168	Yes	0		Yes	No	No
1991	3	168	Yes	0		Yes	No	No
1992	1	27	Yes	0		No	Yes	Yes
1993	1	168	No	0		Yes	No	No
1994	1	168	No	0		Yes	No	No
1995	1	154	No	0		Yes	No	No
1996	2	168	No	0		Yes	No	No
1997	3	168	Yes	0		Yes	No	No
1998	3	168	No	0		Yes	No	No
1999	1	14	Yes	2	12	No	Yes	
2000	1	168	Yes	0		Yes	No	No
2001	3	83	No	0		No	Yes	
2002	3	168	Yes	0		Yes	No	No
2003	3	57	Yes	0		No	Yes	
2004	3	167	No	0		Yes	No	No
2005	2	55	No	0		No	Yes	
2006	3	168	No	0		Yes	No	No
2007	2	168	No	0		Yes	No	No
2008	1	168	No	0		Yes	No	No
2009	1	168	No	0		Yes	No	No
2010	1	166	No	1	14	Yes	No	No
2011	3	168	Yes	0		Yes	No	No
2012	3	168	Yes	0		Yes	No	No
2013	1	30	Yes	1	30	No	Yes	
2014	3	154	No	0		Yes	No	No
2015	2	168	No	0		Yes	No	No
2016	3	168	No	2	51	Yes	No	No
2017	3	112	No	0		No	Yes	
2018	2	161	No	0		Yes	No	No
2019	3	166	No	0		Yes	No	No
2020	3	56	Yes	1	56	No	Yes	
2021	2	37	No	2	14	No	Yes	
2022	1	166	Yes	0		Yes	No	No
2023	1	56	No	4	14	No	Yes	
2024	2	168	Yes	0		Yes	No	No
2025	2	169	Yes	0		Yes	No	No
2026	3	29	No	0		No	Yes	
2027	3	168	No	0		Yes	No	No
2028	1	168	No	0		Yes	No	No
2029	1	168	Yes	0		Yes	No	No
2030	2	167	No	3	14	Yes	No	No
2031	3	32	Yes	1	32	No	Yes	
2032	2	168	No	0		Yes	No	No
2033	3	71	No	0		No	Yes	
2034	1	168	No	0		Yes	No	No
2035	2	168	No	0		Yes	No	No
2036	1	168	No	0		Yes	No	No
2037	2	168	No	0		Yes	No	No
2038	3	168	Yes	0		Yes	No	No
2039	3	56	No	1	14	No	Yes	
2040	2	168	No	0		Yes	No	No
2041	1	168	No	0		Yes	No	No
2042	3	168	No	1	28	Yes	No	No
2043	1	154	No	0		Yes	No	No
2044	2	154	No	0		Yes	No	No
2045	2	19	Yes	1	19	No	Yes	
2046	1	168	No	0		Yes	No	No
2047	1	84	No	1	56	No	Yes	
2048	2	168	No	0		Yes	No	No
2049	3	168	Yes	0		Yes	No	No
2050	3	168	No	0		Yes	No	No
2051	1	154	Yes	0		Yes	No	No
2052	1	84	No	0		No	Yes	
2053	2	0	No			No	Yes	
2054	1	0	Yes			No	Yes	
2055	2	56	No	2	51	No	Yes	
2056	3	32	No	0		No	Yes	
2057	2	168	Yes	0		Yes	No	No
2058	1	155	Yes	0		Yes	No	No
2059	2	168	Yes	0		Yes	No	No
2060	3	168	No	0		Yes	No	No
2061	3	168	No	0		Yes	No	No
2062	2	168	Yes	0		Yes	No	No
2063	1	168	No	0		Yes	No	No
2064	3	168	No	0		Yes	No	No
2065	1	168	No	0		Yes	No	No
2066	1	168	Yes	0		Yes	No	No
2067	1	168	Yes	0		Yes	No	No
2068	1	168	No	0		Yes	No	No
2069	2	168	No	2	7	Yes	No	No
2070	2	168	No	0		Yes	No	No
2071	2	186	No	0		Yes	No	No
2072	1	168	Yes	0		Yes	No	No
2073	1	168	No	0		Yes	No	No
2074	3	168	No	0		Yes	No	No
2075	3	40	No	0		No	Yes	
2076	1	168	No	0		Yes	No	No
2077	1	59	No	0		No	Yes	
2078	1	168	Yes	0		Yes	No	No
2079	3	111	No	0		No	Yes	
2080	1	168	No	0		Yes	No	No
2081	3	168	No	0		Yes	No	No
2082	1	168	No	0		Yes	No	No
2083	3	168	Yes	0		Yes	No	No
2084	1	154	No	0		Yes	No	No
2085	3	168	No	0		Yes	No	No
2086	1	36	No	0		No	Yes	
2087	3	29	No	0		No	Yes	
2088	1	166	Yes	0		Yes	No	No
2089	1	166	No	0		Yes	No	No
2090	3	166	Yes	0		Yes	No	No
2091	2	166	Yes	0		Yes	No	No
2092	2	166	Yes	0		Yes	No	No
2093	1	168	No	0		Yes	No	No
2094	3	168	No	0		Yes	No	No
2095	1	168	No	0		Yes	No	No
2096	1	168	Yes	0		Yes	No	No
2097	1	168	Yes	0		Yes	No	No
2098	1	168	No	0		Yes	No	No
2099	1	0	Yes			No	Yes	
2100	3	168	Yes	0		Yes	No	No
2101	3	168	Yes	0		Yes	No	No
2102	3	169	Yes	0		Yes	No	No
2103	3	169	No	0		Yes	No	No
2104	1	168	No	0		Yes	No	No
2105	2	14	Yes	1	14	No	Yes	
2106	2	161	Yes	0		Yes	No	No
2107	1	167	No	0		Yes	No	No
2108	1	112	No	0		No	Yes	
2109	1	168	Yes	0		Yes	No	No
2110	3	168	Yes	2	118	Yes	No	No
2111	2	168	No	0		Yes	No	No
2112	2	27	No	0		No	Yes	
2113	1	168	Yes	0		Yes	No	No
2114	1	167	No	0		Yes	No	No
2115	3	168	No	0		Yes	No	No
2116	2	169	No	0		Yes	No	No
2117	2	168	No	0		Yes	No	No
2118	2	168	Yes	0		Yes	No	No
2119	2	154	No	0		Yes	No	No
2120	2	168	Yes	0		Yes	No	No
2121	3	27	No	0		No	Yes	
2122	2	70	Yes	0		No	Yes	
2123	3	168	No	0		Yes	No	No
2124	1	168	No	3	7	Yes	No	No
2125	2	154	Yes	0		Yes	No	No
2126	1	169	No	1	29	Yes	No	No
2127	2	3	No	0		No	Yes	Yes
2128	2	168	Yes	0		Yes	No	No
2129	1	168	No	0		Yes	No	No
2130	2	166	No	0		Yes	No	No
2131	1	168	No	0		Yes	No	No
2132	1	168	Yes	0		Yes	No	No
2133	2	168	No	0		Yes	No	No
2134	3	168	No	0		Yes	No	No
2135	2	159	Yes	0		Yes	No	No
2136	1	154	No	0		Yes	No	No
2137	2	168	No	0		Yes	No	No
2138	1	168	No	0		Yes	No	No
2139	3	168	No	0		Yes	No	No
2140	3	168	No	0		Yes	No	No
2141	1	168	No	1	34	Yes	No	No
2142	3	83	Yes	1	83	No	Yes	
2143	1	168	Yes	0		Yes	No	No
2144	3	168	No	0		Yes	No	No
2145	1	168	No	0		Yes	No	No
2146	2	56	No	0		No	Yes	
2147	2	168	Yes	0		Yes	No	No
2148	3	168	No	2	14	Yes	No	No
2149	3	168	No	1	9	Yes	No	No
2150	3	155	No	1	61	Yes	No	No
2151	2	168	No	0		Yes	No	No
2152	3	168	No	0		Yes	No	No
2153	1	168	No	0		Yes	No	No
2154	3	168	No	0		Yes	No	No
2155	3	14	No	0		No	Yes	
2156	3	166	No	0		Yes	No	No
2157	1	168	No	0		Yes	No	No
2158	3	0	No			No	Yes	
2159	1	154	No	0		Yes	No	No
2160	2	168	No	1	14	Yes	No	No
2161	1	168	No	0		Yes	No	No
2162	1	168	No	0		Yes	No	No
2163	3	168	No	0		Yes	No	No
2164	2	154	No	0		Yes	No	No
2165	1	27	No	0		No	Yes	
2166	1	154	No	0		Yes	No	No
2167	1	168	No	2	14	Yes	No	No
2168	1	168	No	0		Yes	No	No
2169	3	172	No	0		Yes	No	No
2170	1	168	No	0		Yes	No	No
2171	1	168	No	0		Yes	No	No
2172	1	168	No	0		Yes	No	No
2173	1	167	No	0		Yes	No	No
2174	3	168	No	0		Yes	No	No
2175	3	144	Yes	0		No	Yes	
2176	3	168	No	1	15	Yes	No	No
2177	2	33	No	0		No	Yes	
2178	3	168	No	0		Yes	No	No
2179	1	168	No	0		Yes	No	No
2180	3	61	No	0		No	Yes	
2181	3	166	No	2	142	Yes	No	No
2182	1	154	Yes	0		Yes	No	No
2183	1	168	No	0		Yes	No	No
2184	1	0	No			No	Yes	
2185	1	112	No	0		No	Yes	
2186	2	168	Yes	0		Yes	No	No
2187	1	168	No	0		Yes	No	No
2188	2	168	Yes	0		Yes	No	No
2189	1	14	No	1	14	No	Yes	
2190	2	168	No	0		Yes	No	No
2191	3	168	No	0		Yes	No	No
2192	1	168	No	0		Yes	No	No
2193	1	168	No	0		Yes	No	No
2194	1	14	No	2	5	No	Yes	
2195	2	168	No	0		Yes	No	No
2196	2	168	No	0		Yes	No	No
2197	3	161	No	0		Yes	No	No
2198	3	168	No	0		Yes	No	No
2199	1	14	Yes	1	14	No	Yes	
2200	2	167	No	0		Yes	No	No
2201	3	168	No	0		Yes	No	No
2202	3	168	Yes	0		Yes	No	No
2203	3	168	Yes	0		Yes	No	No
2204	3	168	Yes	0		Yes	No	No
2205	2	14	Yes	1	14	No	Yes	
2206	2	168	No	0		Yes	No	No
2207	1	168	Yes	0		Yes	No	No
2208	3	168	No	0		Yes	No	No
2209	1	154	No	0		Yes	No	No
2210	1	168	No	0		Yes	No	No
2211	3	168	No	0		Yes	No	No
2212	3	168	No	0		Yes	No	No
2213	3	168	No	0		Yes	No	No
